# Supplementary material for: Predicting congenital heart defects: A comparison of three data mining methods
Source: PLoS One. 2017 May 24;12(5):e0177811. doi: 10.1371/journal.pone.0177811 (PMC5443514; doi:10.1371/journal.pone.0177811)
Supplement: S1 Dataset — (XLS) [file pone.0177811.s001.xls]

## Sheet: 先心病初步手工挑选
Annual per capita income	Congenital Heart Defects	Maternal delivery age	Family history	Maternal previous illness history	Nutrition and folic acid supplementation	Maternal illness	Medication use	Environmental exposures of risk factors	Unhealthy lifestyle
3	1	0	0	0	4	0	0	0	2
1	1	0	1	0	2	1	2	1	1
4	1	0	1	0	2	0	0	0	1
4	1	0	0	0	2	0	0	1	2
3	1	0	2	0	2	0	0	0	1
2	1	0	1	0	0	0	0	0	0
1	1	1	2	0	3	0	0	2	4
5	1	0	0	0	3	1	1	2	4
2	1	1	0	1	2	2	2	1	2
2	1	0	1	0	4	0	0	0	3
3	1	0	1	0	3	0	0	0	2
2	1	1	1	0	3	0	0	1	0
2	1	1	1	0	3	1	0	0	2
3	1	0	1	0	4	1	0	0	2
1	1	0	1	0	4	0	0	0	0
3	1	0	1	0	3	2	1	1	2
2	1	0	1	0	4	0	1	1	4
3	1	0	1	0	3	1	0	0	2
3	1	0	1	1	4	0	0	0	0
1	1	0	1	0	3	0	1	0	1
5	1	0	1	0	4	0	0	0	0
2	1	0	1	0	4	1	1	0	2
3	1	1	1	0	0	0	0	0	2
2	1	0	0	0	1	0	1	1	2
4	1	1	1	1	4	2	2	2	2
2	1	0	2	0	2	1	0	0	1
2	1	1	1	0	3	0	0	0	4
4	1	0	0	1	4	1	2	1	3
4	1	0	1	0	2	0	1	0	3
4	1	0	1	1	2	2	0	0	1
4	1	0	0	0	2	1	0	0	2
1	1	0	0	1	3	0	0	2	2
3	1	1	0	0	2	0	0	1	2
1	1	0	0	1	2	2	1	2	1
2	1	0	0	0	2	0	0	0	1
1	1	0	0	0	3	0	0	1	0
3	1	0	1	1	1	1	3	0	4
2	1	0	0	0	2	0	0	1	0
2	1	0	0	0	4	0	0	0	3
1	1	0	1	0	3	2	0	0	2
1	1	0	0	1	3	2	0	0	1
3	1	0	0	0	3	0	0	0	1
2	1	0	0	0	4	0	0	0	3
3	1	0	0	0	3	0	0	0	1
2	1	1	1	0	5	0	0	0	0
2	1	0	1	0	3	3	0	0	1
4	1	0	1	0	4	2	2	0	1
3	1	1	1	0	2	0	1	0	0
1	1	1	0	0	2	0	0	0	1
4	1	0	0	0	4	0	0	1	1
2	1	0	0	0	2	0	0	1	2
2	1	1	0	3	1	2	0	0	0
1	1	0	0	0	2	0	0	0	0
5	1	0	1	0	2	0	0	0	2
3	1	0	1	0	4	0	0	0	2
2	1	1	0	0	3	0	0	1	2
2	1	0	1	0	3	0	0	1	2
2	1	0	2	0	2	0	0	0	1
3	1	0	1	0	2	2	5	3	2
2	1	1	0	0	3	0	0	1	2
3	1	1	0	0	3	3	0	0	0
3	1	1	1	0	4	2	0	1	0
1	1	0	0	0	4	2	0	2	4
2	1	0	0	0	2	1	0	2	2
2	1	0	0	0	2	0	0	1	2
3	1	0	0	0	3	0	0	0	0
3	1	0	1	0	5	0	0	0	1
2	1	0	1	0	5	0	0	1	1
4	1	0	1	0	5	0	0	0	0
4	1	0	1	0	1	0	0	0	4
3	1	0	1	0	4	0	0	0	0
4	1	1	1	1	2	2	1	2	1
1	1	1	1	0	3	0	0	0	2
3	1	1	0	1	1	1	0	0	1
2	1	1	2	0	4	0	0	1	2
3	1	0	1	0	3	0	0	0	1
1	1	1	1	0	2	1	0	0	4
1	1	0	1	0	3	0	0	1	1
1	0	0	0	1	2	3	2	0	3
2	0	0	0	0	2	0	0	1	2
5	0	1	0	1	2	1	1	3	2
4	0	0	1	0	2	1	1	1	4
2	0	0	1	0	5	1	0	2	0
1	0	0	0	0	2	0	0	0	2
1	0	0	0	0	2	0	0	0	4
1	0	0	0	0	2	0	0	0	3
1	0	0	0	0	2	0	0	0	4
1	0	0	0	0	2	0	0	0	3
1	0	0	0	0	2	0	0	0	3
1	0	0	0	0	2	0	0	0	3
1	0	0	0	0	2	0	0	0	3
1	0	0	0	0	2	0	0	0	4
1	0	0	0	0	2	0	0	0	4
1	0	0	0	1	2	0	0	0	3
1	0	0	0	0	2	0	0	0	4
1	0	0	0	0	2	0	0	0	4
1	0	0	0	1	2	0	0	0	2
1	0	0	0	0	2	0	0	0	4
1	0	0	0	0	2	0	0	0	2
1	0	0	0	0	1	0	0	0	3
1	0	1	0	0	2	0	0	0	3
5	0	0	0	0	3	0	0	0	0
5	0	1	0	0	3	1	1	1	4
4	0	0	0	1	3	1	1	2	3
4	0	0	0	0	3	1	1	0	3
5	0	0	0	0	2	1	1	0	3
1	0	0	0	0	3	0	0	1	2
1	0	0	0	0	2	0	0	1	#NULL!
3	0	0	0	0	3	0	0	1	1
5	0	0	0	1	3	2	0	1	1
5	0	1	0	0	3	0	0	1	3
2	0	0	0	1	2	1	0	0	2
1	0	1	0	0	2	0	0	0	0
1	0	0	0	0	2	0	1	0	3
1	0	0	0	0	2	0	1	0	3
1	0	0	0	0	2	0	0	0	4
1	0	0	0	0	2	0	0	0	3
1	0	0	0	0	2	0	0	0	4
1	0	0	0	0	2	0	1	0	3
1	0	0	0	0	2	0	0	0	4
1	0	0	0	0	2	0	1	0	3
1	0	0	0	0	2	0	0	0	3
1	0	0	0	0	3	1	0	0	3
#NULL!	0	1	#NULL!	#NULL!	#NULL!	#NULL!	0	0	4
1	0	0	0	0	3	0	0	0	0
1	0	0	0	0	2	0	0	0	3
1	0	0	0	0	2	0	0	0	3
1	0	0	0	0	2	0	0	0	4
1	0	0	0	0	2	0	0	0	4
1	0	0	0	0	2	0	0	0	4
1	0	0	0	0	2	0	0	0	3
1	0	0	0	0	2	0	1	0	2
1	0	1	0	0	2	0	0	0	4
2	0	0	0	0	3	0	1	1	2
2	0	0	0	0	3	0	1	1	2
4	0	0	0	0	4	0	0	1	2
5	0	1	0	0	5	0	0	0	0
5	0	1	0	0	4	0	0	0	0
5	0	0	0	0	2	1	1	0	3
5	0	0	0	0	4	1	0	1	0
2	0	1	0	0	3	0	0	0	0
2	0	0	0	0	3	0	0	0	0
4	0	0	0	0	2	0	0	0	0
2	0	1	0	0	2	0	0	0	2
3	0	0	0	0	4	0	0	0	0
4	0	0	0	0	3	0	0	0	1
3	0	0	0	0	2	0	0	0	0
4	0	0	0	0	2	0	0	0	0
4	0	0	0	0	2	0	0	0	0
4	0	0	0	0	3	0	0	0	0
4	0	1	0	0	3	0	0	0	0
1	0	0	0	0	3	0	0	0	2
1	0	0	0	0	3	0	0	0	4
1	0	0	0	0	3	0	0	0	4
1	0	0	0	1	4	3	0	0	2
1	0	0	0	0	2	0	0	0	3
1	0	0	0	0	2	0	1	0	4
1	0	0	0	0	2	1	0	0	3
1	0	0	0	0	2	0	0	0	3
1	0	0	0	0	2	0	0	0	3
1	0	0	0	0	2	0	0	0	3
1	0	0	0	0	2	0	0	0	4
1	0	0	0	0	2	0	0	0	4
1	0	0	0	0	2	0	0	0	3
1	0	0	0	0	2	0	0	0	3
1	0	0	0	0	2	0	0	0	4
1	0	0	0	1	2	0	0	0	4
1	0	0	0	0	2	0	0	0	3
1	0	0	0	1	2	0	0	0	3
1	0	0	0	0	2	0	0	0	3
1	0	0	0	0	2	0	0	0	2
1	0	0	0	0	2	0	0	0	4
5	0	0	0	0	3	0	0	0	0
2	0	0	1	0	#NULL!	0	0	1	1
1	0	0	0	1	1	0	4	2	2
2	0	0	1	0	3	0	0	2	0
3	0	0	0	0	3	2	3	0	3
4	0	0	0	0	3	3	3	2	2
2	0	0	1	0	3	0	0	1	2
5	0	0	0	0	2	0	0	3	1
5	0	0	0	0	4	2	0	0	3
2	0	0	0	0	4	0	0	1	0
1	0	0	0	0	5	0	0	0	3
5	0	1	0	1	3	1	2	1	2
3	0	0	0	0	5	0	0	0	2
4	0	0	0	0	5	0	0	0	3
4	0	0	0	0	5	0	0	0	3
2	0	0	0	0	#NULL!	0	0	1	2
3	0	1	0	0	5	0	0	0	2
2	0	0	0	0	5	0	0	1	2
3	0	0	0	0	3	3	2	2	1
4	0	0	0	0	3	3	2	2	1
3	0	0	0	0	2	3	2	0	1
3	0	0	0	0	2	2	1	0	1
3	0	0	0	0	4	2	2	0	1
2	0	0	0	0	2	1	0	1	2
1	0	0	0	1	5	0	0	1	2
3	0	0	0	0	2	0	0	1	4
2	0	0	0	0	2	0	0	2	2
1	0	0	0	0	2	0	0	1	2
3	0	1	0	0	0	0	0	1	4
2	0	0	0	0	3	0	0	0	2
4	0	0	0	0	#NULL!	0	0	0	2
2	0	1	0	0	3	0	0	0	2
4	0	0	0	0	4	0	0	0	1
4	0	0	0	0	4	0	0	1	2
4	0	0	0	0	4	0	0	1	2
3	0	0	0	0	2	2	0	0	0
2	0	0	0	0	4	0	0	0	0
3	0	0	0	0	3	0	0	0	2
1	0	0	0	0	3	0	0	0	0
3	0	0	0	0	3	0	0	0	2
2	0	0	0	0	2	0	0	0	2
2	0	0	0	0	3	0	0	2	0
2	0	0	0	0	4	0	0	0	2
2	0	0	0	0	4	0	0	0	4
2	0	0	0	0	3	0	0	0	2
3	0	0	0	0	#NULL!	0	0	5	2
2	0	1	0	0	4	0	0	1	2
4	0	0	0	0	3	0	0	0	0
4	0	0	0	0	4	0	1	1	0
2	0	0	0	0	4	0	0	0	2
3	0	1	0	0	3	0	0	0	2
2	0	0	0	0	2	0	0	0	2
3	0	0	0	0	4	0	0	0	3
2	0	0	0	0	4	0	0	1	3
1	0	0	0	0	4	0	0	0	2
1	0	1	1	0	4	0	0	2	4
1	0	0	0	0	2	3	0	1	1
1	0	0	0	1	3	3	4	3	5
1	0	0	0	0	2	0	0	0	2
2	0	0	0	0	3	0	0	1	3
3	0	0	0	0	3	0	0	1	2
2	0	0	0	1	3	0	0	0	2
5	0	0	0	0	5	1	0	1	2
3	0	0	0	1	4	1	0	1	2
5	0	0	0	0	4	0	0	0	0
3	0	1	0	0	4	0	0	0	2
3	0	0	0	0	5	0	0	0	2
3	0	0	0	0	3	0	0	0	3
2	0	1	0	0	4	0	0	0	2
2	0	0	0	0	2	1	1	0	4
2	0	0	0	0	3	0	0	1	2
3	0	0	0	0	4	0	0	0	0
3	0	0	0	0	4	0	0	0	3
4	0	0	0	0	5	0	0	0	1
2	0	0	0	0	4	0	0	1	2
3	0	0	0	1	3	0	0	0	1
1	0	0	0	0	2	1	1	1	2
1	0	1	0	0	2	0	0	2	2
1	0	1	0	1	2	1	0	4	3
4	0	1	0	0	3	1	2	2	0
4	0	0	0	0	3	0	0	2	3
1	0	0	0	0	1	0	0	0	2
3	0	0	0	0	2	1	0	4	3
2	0	0	0	0	3	0	0	0	0
3	0	0	0	0	2	0	0	0	1
2	0	1	0	0	4	2	0	0	2
1	0	0	1	0	3	2	1	0	1
3	0	0	0	0	5	0	0	0	0
4	0	0	0	0	5	0	0	0	1
3	0	0	0	0	3	1	2	3	3
2	0	0	0	0	3	1	0	0	3
3	0	0	0	0	2	0	0	0	3
5	0	0	0	0	2	0	0	0	2
5	0	0	0	0	3	0	0	0	3
3	0	0	0	0	2	0	0	0	2
3	0	0	0	0	4	1	1	0	1
2	0	0	0	0	3	0	0	1	2
4	0	0	0	0	2	0	0	4	4
2	0	0	0	0	5	0	0	0	0
3	0	1	0	0	3	0	0	1	0
3	0	1	0	0	4	1	2	1	1
1	0	0	0	0	4	1	0	0	0
1	0	0	0	0	4	0	1	0	0
3	0	0	0	0	4	0	0	1	2
3	0	0	0	0	3	0	0	1	2
5	0	0	0	0	5	0	0	0	2
2	0	0	0	0	4	1	1	0	4
1	0	0	0	0	4	1	0	0	3
3	0	0	0	0	3	1	0	0	2
3	0	0	0	0	4	0	0	0	1
2	0	0	0	0	3	0	0	0	2
3	0	1	0	0	4	1	0	0	3
5	0	1	0	0	3	0	0	0	1
2	0	1	0	0	3	0	0	0	2
2	0	1	0	0	4	0	0	0	2
3	0	1	0	0	5	0	0	0	2
5	0	0	0	0	5	0	0	0	0
4	0	0	0	0	4	0	0	0	0
4	0	0	0	0	3	0	0	0	0
2	0	1	0	1	2	0	0	1	3
2	0	0	0	0	3	0	0	0	2
2	0	0	0	1	5	0	0	0	2
3	0	0	0	0	3	0	0	0	2
3	0	0	0	0	5	0	0	0	2
3	0	0	0	0	2	0	0	0	2
3	0	1	0	0	2	0	0	0	2
1	0	0	0	0	2	0	0	0	2
4	0	0	0	0	2	0	0	0	2
3	0	0	0	0	2	0	0	0	2
2	0	1	0	0	2	1	0	0	2
4	0	0	0	1	4	0	1	3	2
3	0	1	0	0	3	0	0	0	1
3	0	0	0	0	4	0	0	0	2
1	0	0	0	0	2	0	0	1	0
4	0	1	0	0	1	0	0	0	2
3	0	0	0	0	2	0	0	0	2
1	0	0	0	0	2	0	0	0	2
3	0	0	0	0	0	0	0	0	0
4	0	0	0	0	4	0	0	4	3
2	0	0	0	0	2	1	1	1	1
1	0	0	0	0	2	0	0	0	2
3	0	0	0	0	3	0	0	0	0
1	0	0	0	1	2	0	0	0	2
2	0	0	0	1	2	3	1	0	2
1	0	0	0	0	3	0	0	0	0
2	0	0	0	0	3	0	0	0	1
3	0	0	0	0	4	1	0	0	1
2	0	0	0	0	4	#NULL!	0	0	2
3	0	0	0	0	3	0	0	0	1
2	0	0	0	0	3	1	0	0	0
3	0	1	0	0	5	0	0	0	1
2	0	1	0	0	4	0	0	0	3
3	0	1	0	0	2	0	0	0	1
3	0	0	0	0	3	0	0	0	1
3	0	1	0	0	4	0	0	0	0
3	0	0	0	0	2	0	0	0	2
3	0	1	0	0	2	0	0	0	2
3	0	0	0	0	5	1	0	2	4
4	0	0	0	1	5	0	0	0	2
2	0	1	0	0	2	0	0	0	2
4	0	0	0	0	4	1	0	0	4
4	0	0	0	0	4	0	0	1	0
4	0	0	0	0	3	2	2	1	1
4	0	0	0	0	4	1	0	0	3
3	0	0	0	0	3	1	0	0	2
4	0	0	0	0	2	1	0	0	1
3	0	0	0	0	3	0	0	0	2
4	0	0	0	0	3	2	1	0	2
2	0	0	0	0	4	1	1	5	3
#NULL!	0	0	0	0	3	1	0	1	3
5	0	0	0	0	4	0	0	0	2
5	0	1	0	0	4	0	0	0	2
5	0	0	0	0	#NULL!	0	0	0	0
4	0	0	0	0	4	0	0	0	0
3	0	1	0	0	3	0	0	0	0
4	0	0	0	0	5	0	0	0	2
2	0	0	0	0	2	0	0	3	2
2	0	1	0	0	4	0	0	0	0
1	0	0	0	0	2	1	0	6	1
3	0	0	0	0	4	1	0	1	3
3	0	0	0	0	3	0	0	1	3
3	0	0	0	0	3	0	0	4	3
2	0	1	0	0	2	0	0	1	2
3	0	0	0	0	3	0	0	0	0
2	0	0	0	0	3	0	0	0	0
#NULL!	0	0	0	0	3	0	0	0	0
3	0	0	0	0	2	0	0	0	0
3	0	0	0	0	3	0	0	2	2
2	0	0	0	0	2	0	1	2	2
1	0	0	0	0	2	1	0	0	0
1	0	0	0	0	2	1	0	2	3
4	0	0	0	0	5	0	0	0	2
3	0	0	0	1	5	1	0	3	1
2	0	0	0	1	2	1	0	1	2
3	0	0	0	0	3	0	0	3	0
2	0	0	0	0	4	0	0	0	1
2	0	0	0	0	3	0	0	1	1
2	0	0	0	0	2	2	0	1	0
2	0	1	0	0	2	2	2	4	2
3	0	0	0	0	4	0	0	4	2
3	0	1	0	0	2	0	0	0	2
4	0	0	0	0	4	0	0	0	2
3	0	0	0	0	2	1	0	0	2
1	0	0	0	0	3	0	0	0	0
2	0	0	0	0	5	0	0	1	1
2	0	0	0	0	4	1	1	0	0
2	0	0	0	0	3	0	0	4	1
2	0	0	0	1	3	0	0	4	2
2	0	0	0	0	2	0	0	1	2
2	0	0	0	0	4	0	0	2	2
2	0	0	0	0	4	0	0	0	1
2	0	0	0	0	3	0	0	0	2
2	0	0	0	0	3	0	0	0	2
2	0	0	0	0	3	0	0	1	2
3	0	0	0	0	#NULL!	0	0	0	6
4	0	0	0	0	4	0	0	0	0
5	0	1	0	1	3	1	2	1	2
1	0	0	0	0	4	0	0	2	4
5	0	0	0	0	2	0	0	1	1
2	0	0	0	0	5	0	0	0	2
2	0	0	0	0	2	0	0	0	1
3	0	0	0	0	2	1	0	1	2
4	0	0	0	0	4	1	0	2	4
2	0	1	0	0	4	0	0	0	0
3	0	0	0	0	#NULL!	0	0	0	3
3	0	0	0	0	4	0	0	1	0
3	0	0	0	0	5	0	0	0	2
2	0	0	1	0	4	0	0	1	2
5	0	0	0	0	2	0	0	0	0
5	0	0	0	0	5	0	0	1	2
3	0	0	0	0	4	0	1	1	1
2	0	0	0	0	4	1	0	1	0
2	0	0	0	0	5	1	0	1	1
1	0	0	0	0	3	0	0	0	2
2	0	0	0	0	3	0	0	0	0
3	0	0	0	0	3	0	0	0	0
2	0	0	0	0	4	1	0	0	3
3	0	0	0	0	4	0	0	0	1
5	0	0	0	0	5	0	0	2	0
4	0	0	0	0	4	0	0	0	2
3	0	0	0	0	3	0	0	0	3
3	0	0	0	0	4	0	0	0	0
2	0	0	0	0	5	1	2	1	4
2	0	0	0	0	3	2	2	2	3
4	0	0	0	0	3	0	0	0	2
3	0	0	0	0	3	2	1	3	0
1	0	0	0	0	1	3	1	6	4
2	0	0	0	0	4	2	0	3	2
2	0	0	0	0	3	1	0	0	2
3	0	0	0	0	3	0	0	0	0
3	0	0	0	0	3	1	1	0	1
5	0	0	0	0	3	0	0	0	1
2	0	0	0	0	2	0	0	1	2
4	0	1	0	2	5	0	1	0	0
3	0	0	0	0	5	0	0	0	0
2	0	0	0	0	5	0	0	0	0
3	0	0	0	0	4	0	0	1	1
3	0	0	0	0	5	0	0	3	2
1	0	0	0	0	4	0	0	0	2
2	0	0	0	0	3	1	0	1	2
1	0	0	0	0	4	0	0	0	3
1	0	0	0	0	2	0	0	1	2
2	0	0	0	0	4	0	0	0	1
1	0	0	0	0	2	1	0	0	0
1	0	0	0	0	2	0	0	0	0
2	0	0	0	0	5	0	0	0	0
2	0	0	0	0	5	0	0	0	0
2	0	0	0	0	4	1	0	0	4
3	0	0	0	0	2	1	0	0	2
3	0	0	0	0	3	1	0	0	0
2	0	1	0	0	4	0	0	2	3
1	0	0	0	0	4	0	0	0	0
2	0	0	0	1	2	1	0	0	0
2	0	0	0	0	2	0	0	0	2
3	0	0	0	0	2	0	0	0	2
2	0	0	0	0	2	0	0	0	2
3	0	0	0	0	2	0	0	0	2
5	0	0	0	0	2	0	0	0	2
2	0	0	0	0	2	0	0	0	2
3	0	0	0	0	2	0	0	0	2
3	0	0	0	0	2	0	0	0	2
4	0	1	0	0	2	0	0	0	2
3	0	0	0	0	2	0	0	0	2
3	0	0	0	0	5	0	0	0	0
5	0	0	0	0	4	0	0	0	0
3	0	1	0	0	3	0	0	0	2
2	0	0	0	0	3	1	0	0	2
4	0	1	0	0	2	0	0	0	0
4	0	0	0	0	4	0	0	0	3
2	0	1	0	1	2	0	0	0	2
2	0	1	0	0	2	0	0	0	2
3	0	1	0	1	4	0	1	0	2
3	0	0	0	0	2	1	0	0	2
3	0	0	0	0	2	0	0	0	2
4	0	0	0	1	2	0	0	0	2
1	0	1	0	2	1	1	0	0	2
2	0	1	0	0	2	0	0	0	2
5	0	0	0	0	2	0	0	0	2
5	0	0	0	0	2	0	0	0	2
3	0	0	0	0	2	0	0	0	2
3	0	1	0	0	2	0	0	3	1
3	0	1	0	0	3	0	0	1	3
2	0	0	0	0	3	0	0	0	2
2	0	1	0	0	3	0	0	1	3
1	0	0	0	0	2	0	0	0	2
5	0	0	0	0	2	1	1	0	3
1	0	0	0	0	2	0	0	0	2
1	0	1	0	0	2	0	0	0	2
2	0	1	0	0	2	0	0	0	2
3	0	0	0	0	2	0	0	0	2
2	0	1	1	0	2	0	0	0	2
1	0	1	0	1	2	0	0	0	2
3	0	1	0	0	2	0	0	0	0
3	0	0	0	0	3	0	0	1	2
2	0	1	0	1	2	0	0	1	2
3	0	0	0	0	4	0	0	0	2
2	0	0	0	1	2	0	0	0	2
1	0	0	0	0	4	1	0	0	1
2	0	1	0	0	4	0	0	0	3
3	0	0	0	1	2	0	0	0	4
3	0	1	0	0	1	0	0	0	0
5	0	1	0	0	4	0	0	0	0
2	0	0	0	0	2	0	0	0	2
4	0	1	0	0	4	0	0	1	2
5	0	0	0	0	4	0	0	0	2
3	0	0	0	0	2	2	0	2	2
4	0	0	0	0	3	0	0	1	3
4	0	0	0	0	4	1	0	0	1
4	0	0	0	0	4	0	0	0	1
5	0	1	0	0	5	2	2	1	0
3	0	1	0	0	4	0	0	0	4
2	0	0	0	0	4	0	0	0	2
4	0	0	0	1	5	0	0	0	2
4	0	0	0	0	3	0	0	1	0
5	0	0	0	0	3	2	0	0	3
3	0	1	0	0	4	2	1	0	1
2	0	0	0	0	2	1	0	1	2
4	0	0	0	0	4	0	0	1	1
2	0	1	0	0	2	1	0	1	2
4	0	0	0	0	2	1	0	1	2
4	0	0	0	0	2	0	0	0	2
4	0	0	0	0	4	1	0	0	2
#NULL!	0	0	0	0	3	1	0	0	2
3	0	0	0	0	4	0	0	0	1
1	0	0	0	0	0	1	0	1	3
1	0	0	0	0	3	2	0	1	2
3	0	0	0	0	4	1	0	0	2
3	0	0	0	0	2	0	0	0	0
3	0	1	0	0	4	0	0	1	1
3	0	1	0	0	3	0	1	3	3
1	0	0	0	0	3	0	0	1	3
2	0	1	0	0	4	0	0	0	0
3	0	1	0	0	4	0	0	0	1
2	0	0	0	0	4	0	0	0	0
2	0	0	0	0	5	0	1	2	4
3	0	0	0	0	4	0	0	0	0
1	0	0	0	0	3	1	0	0	1
3	0	1	0	0	2	0	0	0	1
1	0	1	0	0	1	0	0	1	4
1	0	0	0	0	2	0	0	1	0
2	0	1	0	0	2	2	2	0	2
5	0	0	0	0	3	0	0	0	1
3	0	0	0	0	2	0	0	0	2
2	0	0	0	0	3	0	1	4	2
2	0	0	0	0	2	0	0	1	2
3	0	0	0	0	3	0	0	0	2
3	0	0	0	0	2	0	0	0	4
3	0	0	0	0	2	0	0	0	1
2	0	0	0	0	3	1	1	1	1
2	0	0	0	0	3	0	0	1	3
5	0	0	0	0	2	0	0	0	2
1	0	0	0	0	4	0	0	0	2
3	0	1	0	0	2	0	0	0	0
3	0	0	0	0	5	1	0	0	2
2	0	0	0	0	3	0	0	0	0
2	0	0	0	0	3	0	0	0	2
3	0	0	0	0	3	0	0	0	1
3	0	0	0	0	4	0	0	2	2
3	0	1	0	1	3	1	0	0	2
2	0	0	0	0	4	0	0	2	1
1	0	0	0	0	5	0	0	0	1
2	0	1	0	1	4	2	1	0	2
2	0	1	0	0	4	0	0	0	2
1	0	0	0	0	3	0	0	0	2
1	0	0	0	0	3	0	0	0	2
1	0	0	0	0	1	0	1	1	2
4	0	1	0	0	2	0	1	1	1
1	0	0	0	2	1	0	2	1	3
4	0	1	0	0	2	0	2	0	2
2	0	1	0	0	2	0	0	0	2
1	0	0	0	0	3	1	2	1	0
2	0	0	0	0	3	0	0	0	1
3	0	0	0	0	5	0	0	0	2
2	0	0	0	0	4	1	0	2	4
3	0	0	0	0	2	1	0	0	0
3	0	0	0	0	2	0	0	1	2
2	0	0	0	0	4	0	0	3	4
3	0	0	0	0	4	0	0	0	1
3	0	0	0	0	1	0	0	1	1
3	0	1	0	0	4	0	0	2	0
2	0	0	0	0	4	0	0	0	0
5	0	0	0	0	4	0	0	0	0
4	0	0	0	0	4	0	0	1	0
2	0	0	0	0	4	0	0	1	1
3	0	0	0	0	4	2	2	1	2
3	0	0	0	0	3	0	0	1	1
1	0	0	0	0	4	1	0	0	0
4	0	0	0	0	4	0	0	0	0
5	0	0	0	0	3	0	0	0	1
3	0	0	0	0	4	0	0	0	2
2	0	0	0	0	4	0	0	0	1
1	0	0	0	0	3	0	0	1	3
5	0	0	0	0	4	1	1	0	0
#NULL!	0	0	0	0	3	0	0	2	3
4	0	0	0	0	3	1	2	0	4
1	0	0	0	0	3	0	0	1	3
1	0	0	1	0	3	2	1	1	1
1	0	0	0	0	3	0	1	1	0
2	0	0	0	0	5	1	0	0	0
2	0	0	0	0	4	0	0	1	2
2	0	0	0	0	2	2	0	1	2
2	0	0	0	0	2	0	0	0	2
3	0	0	0	0	0	0	0	0	3
3	0	0	0	0	3	0	2	0	3
2	0	1	0	0	4	0	0	0	3
2	0	0	0	0	5	3	0	0	1
2	0	1	0	0	3	0	0	0	1
3	0	0	0	0	4	0	0	0	0
3	0	1	0	0	4	1	0	0	0
1	0	0	0	0	3	1	0	0	2
2	0	0	0	0	4	0	0	2	2
1	0	0	0	0	2	0	0	2	2
1	0	0	0	0	4	0	0	1	2
1	0	0	0	0	1	0	0	0	3
1	0	0	0	0	2	1	0	0	0
3	0	0	0	0	3	0	0	1	2
2	0	0	0	0	5	1	2	1	0
3	0	1	0	0	5	0	0	1	1
1	0	0	0	0	4	0	0	0	3
2	0	0	0	0	4	0	0	0	2
2	0	0	0	0	4	0	0	0	2
3	0	0	0	1	5	0	0	1	2
1	0	1	0	0	5	0	0	0	1
2	0	0	0	0	3	0	1	0	3
3	0	0	0	0	3	0	1	2	0
3	0	1	0	0	2	0	0	0	2
2	0	0	0	0	2	0	0	0	2
4	0	1	0	0	2	0	0	0	2
2	0	1	0	0	2	0	0	0	2
2	0	0	0	0	2	0	0	0	2
3	0	1	0	0	2	0	0	0	2
3	0	0	0	0	2	0	0	0	2
3	0	1	0	0	2	0	0	0	2
1	0	0	0	0	2	0	0	0	2
1	0	0	0	0	2	0	0	0	2
1	0	0	0	0	2	0	0	0	2
5	0	1	0	0	4	0	0	0	2
4	0	1	0	0	5	2	0	1	0
4	0	1	0	0	2	0	0	0	2
4	0	1	0	0	3	0	2	1	2
5	0	0	0	1	4	1	1	3	1
3	0	1	0	1	2	0	0	0	2
3	0	0	0	0	2	0	0	1	2
2	0	0	0	0	2	0	0	0	2
2	0	0	0	0	2	0	0	0	2
3	0	0	0	0	4	0	0	0	2
3	0	1	0	0	4	0	0	0	2
5	0	0	0	0	2	0	0	0	2
3	0	1	0	0	4	0	0	0	2
3	0	1	0	0	2	0	0	0	2
2	0	1	0	0	3	0	0	0	4
3	0	0	0	0	2	0	0	0	2
3	0	0	0	0	2	0	0	0	2
3	0	0	0	0	3	0	0	0	0
2	0	0	0	0	5	0	0	0	2
2	0	0	0	0	3	0	0	0	2
3	0	0	0	0	3	0	0	0	2
3	0	0	0	0	2	0	0	0	2
2	0	0	0	0	2	0	0	0	2
3	0	0	0	0	5	0	0	0	0
4	0	1	0	0	4	0	1	0	1
4	0	0	0	0	2	0	0	0	1
4	0	0	0	0	2	0	0	0	2
3	0	0	0	0	2	0	0	0	2
2	0	0	0	0	0	0	0	0	0
4	0	0	0	0	4	0	0	0	3
4	0	0	0	0	4	1	1	0	3
5	0	0	0	0	3	0	0	0	1
4	0	0	0	0	3	0	0	0	1
2	0	0	0	0	3	0	0	0	2
4	0	1	0	0	3	2	0	1	1
5	0	0	0	0	3	1	0	0	2
2	0	0	0	0	3	0	0	0	2
2	0	0	0	0	#NULL!	0	0	1	0
2	0	0	0	0	3	0	0	0	2
1	0	0	0	0	2	1	0	6	4
2	0	0	0	0	2	0	0	0	2
2	0	1	0	0	4	0	0	1	3
2	0	0	0	0	4	0	0	0	0
3	0	1	0	0	4	0	0	0	0
3	0	0	0	0	2	0	0	4	0
2	0	0	0	0	2	1	0	1	1
2	0	0	0	0	2	0	0	0	3
2	0	1	0	0	2	1	0	0	0
2	0	0	0	0	3	0	0	0	0
3	0	1	0	0	2	0	0	0	3
4	0	0	0	0	4	0	0	0	0
1	0	1	0	1	2	0	1	0	2
2	0	1	0	0	2	1	0	1	3
3	0	0	0	0	4	0	0	1	2
3	0	0	0	0	3	0	0	0	2
2	0	0	0	0	3	0	0	0	2
5	0	0	0	0	4	0	0	0	4
3	0	0	0	0	2	0	0	2	2
3	0	0	0	0	3	1	0	1	2
2	0	0	0	0	3	1	0	2	2
2	0	0	0	0	3	1	0	1	2
2	0	0	0	0	3	1	0	3	3
3	0	0	0	0	3	1	0	3	3
2	0	0	0	0	3	2	0	3	3
2	0	0	0	0	2	3	1	1	4
2	0	0	0	0	3	1	0	1	2
3	0	0	0	0	3	1	0	1	2
2	0	0	0	0	2	1	0	1	4
2	0	0	0	0	3	1	1	1	1
2	0	0	0	0	5	0	0	1	0
5	0	1	0	0	4	0	0	2	1
3	0	0	0	0	3	0	0	2	1
3	0	1	0	0	5	0	0	1	0
2	0	0	0	0	5	0	0	1	0
2	0	0	0	0	5	0	0	1	0
3	0	0	0	0	5	0	0	2	2
4	0	0	0	0	4	0	0	1	0
3	0	1	0	0	4	0	1	1	2
3	0	0	2	0	5	0	0	1	0
3	0	1	0	0	3	0	0	1	2
4	0	0	0	0	2	0	0	0	3
1	0	0	0	0	3	0	0	0	2
1	0	0	0	0	3	0	0	0	2
1	0	0	0	0	3	0	0	0	1
2	0	1	0	0	3	0	0	0	2
3	0	1	0	0	3	0	0	0	2
2	0	1	0	0	3	0	0	0	2
3	0	0	0	0	3	0	0	0	2
3	0	1	0	0	4	0	0	4	3
3	0	1	0	0	3	0	0	2	3
3	0	1	0	0	4	0	0	5	2
3	0	1	0	1	3	0	0	4	3
3	0	0	0	0	3	0	0	4	4
3	0	0	0	0	3	0	0	4	2
2	0	0	0	0	4	0	0	4	4
3	0	0	0	0	4	0	0	5	2
3	0	1	0	0	3	0	0	4	3
3	0	1	0	0	4	0	0	4	2
3	0	0	0	0	4	0	0	4	2
3	0	0	0	0	#NULL!	0	0	4	2
3	0	0	0	0	4	0	0	4	2
3	0	0	0	0	4	0	0	4	2
2	0	1	0	0	4	0	0	4	3
3	0	1	0	0	2	0	0	1	4
3	0	0	0	0	2	0	0	0	4
3	0	0	0	0	2	0	0	1	3
3	0	0	0	0	4	0	0	4	2
2	0	0	0	0	3	0	0	4	4
3	0	0	0	0	4	0	0	4	2
4	0	0	0	0	2	0	0	4	2
3	0	1	0	0	3	0	0	4	2
3	0	0	0	0	3	0	0	4	2
3	0	0	0	0	4	0	0	4	2
3	0	0	0	0	4	0	0	4	2
2	0	0	0	0	3	0	0	4	2
2	0	0	0	0	0	0	0	0	4
1	0	0	0	0	1	0	0	0	3
2	0	0	0	0	1	0	0	0	0
2	0	1	0	0	1	0	0	0	2
2	0	0	0	0	2	0	0	0	0
2	0	0	0	0	1	0	0	0	0
3	0	1	0	0	2	0	0	0	2
2	0	0	0	0	2	0	0	1	0
2	0	0	0	0	2	0	0	1	0
3	0	0	0	0	3	0	1	1	2
2	0	0	0	0	2	0	0	1	4
2	0	0	0	0	2	0	0	0	4
2	0	0	0	0	2	0	0	1	4
2	0	0	0	0	2	0	0	1	4
2	0	0	0	0	2	0	0	1	4
2	0	0	0	0	2	0	0	0	4
2	0	1	0	0	3	0	0	4	3
2	0	0	0	0	3	0	0	4	2
2	0	0	0	0	4	0	0	4	2
2	0	0	0	0	3	0	0	4	2
2	0	0	0	0	3	0	0	4	3
2	0	0	0	0	4	0	0	4	2
5	0	1	0	0	5	0	0	0	2
5	0	0	0	0	3	0	0	0	2
4	0	1	0	2	2	1	1	1	0
4	0	0	0	0	2	0	0	1	3
5	0	1	0	0	5	0	0	0	2
4	0	1	0	0	3	0	0	0	2
4	0	1	0	0	3	0	0	0	2
4	0	0	0	0	3	0	0	0	2
4	0	1	0	0	3	0	0	1	2
3	0	1	0	0	2	0	0	0	3
3	0	0	0	0	2	0	0	1	4
2	0	0	0	0	2	0	0	0	0
2	0	1	0	0	2	0	0	0	4
4	0	0	0	0	2	0	0	0	3
1	0	0	0	0	0	0	0	0	2
1	0	0	0	0	3	1	0	0	1
1	0	0	0	0	2	0	0	0	3
1	0	0	0	0	0	#NULL!	#NULL!	0	0
3	0	0	0	0	3	#NULL!	0	0	1
3	0	0	0	0	3	0	0	1	2
3	0	0	0	0	3	0	0	1	2
3	0	1	0	0	3	0	0	1	2
3	0	1	0	0	3	0	0	1	1
3	0	0	0	0	2	0	0	1	2
3	0	0	0	0	3	0	0	1	2
3	0	1	0	0	3	0	0	1	2
3	0	0	0	0	3	0	0	1	2
3	0	0	0	0	2	0	0	1	2
3	0	0	0	0	3	0	0	1	2
3	0	0	0	0	3	0	0	1	2
2	0	0	0	1	3	1	0	0	1
1	0	0	0	0	3	0	0	0	2
2	0	0	0	0	4	0	0	0	2
1	0	1	0	0	3	0	0	0	1
2	0	0	0	0	4	0	0	0	0
2	0	0	0	0	3	0	0	0	0
2	0	0	0	0	3	0	0	0	2
2	0	0	0	0	4	0	0	0	2
2	0	0	0	0	3	0	0	0	2
2	0	0	0	0	4	0	0	0	2
1	0	0	0	0	4	0	0	0	0
2	0	0	0	0	4	0	0	0	1
3	0	0	0	0	3	1	0	3	2
2	0	0	0	0	3	0	0	2	2
3	0	0	0	0	4	1	1	1	1
3	0	0	0	0	3	1	1	1	2
4	0	0	0	0	4	1	0	2	0
4	0	0	0	0	4	1	2	1	0
4	0	#NULL!	0	0	3	0	0	3	3
4	0	#NULL!	0	0	5	1	1	2	0
3	0	#NULL!	0	0	4	0	0	1	1
2	0	#NULL!	0	1	3	0	0	3	3
5	0	#NULL!	0	0	5	1	0	2	2
2	0	#NULL!	0	0	4	1	1	2	1
4	0	#NULL!	0	0	4	1	0	2	0
3	0	#NULL!	0	0	4	1	0	1	0
3	0	#NULL!	0	0	4	1	0	2	2
3	0	#NULL!	0	0	4	1	2	1	2
4	0	#NULL!	0	0	3	2	1	1	0
3	0	#NULL!	0	0	2	2	2	1	0
2	0	0	0	0	4	0	0	2	2
2	0	0	0	0	3	0	0	2	2
1	0	0	0	0	4	0	0	2	2
2	0	0	0	0	3	1	0	2	2
1	0	0	0	0	1	0	0	2	2
1	0	0	0	0	3	0	0	2	2
#NULL!	0	0	#NULL!	#NULL!	#NULL!	#NULL!	0	2	2
2	0	0	0	0	3	0	0	2	2
2	0	0	0	0	4	0	0	2	2
1	0	0	0	0	3	0	0	2	2
2	0	0	0	0	3	0	0	1	2
1	0	0	0	0	3	0	0	2	2
2	0	0	0	0	2	1	0	1	3
1	0	1	0	0	3	0	0	2	2
1	0	0	0	0	3	0	0	2	2
1	0	1	0	0	2	0	0	1	2
1	0	0	0	0	4	0	0	2	2
2	0	0	0	0	3	0	0	2	2
3	0	1	0	0	2	0	0	0	0
3	0	1	0	0	2	0	0	0	0
2	0	0	0	0	2	1	0	0	0
2	0	1	0	0	2	0	0	0	2
2	0	1	0	0	1	1	0	0	2
2	0	0	0	0	2	1	1	2	3
2	0	0	0	0	2	1	1	2	1
3	0	1	0	0	3	0	0	0	1
1	0	0	0	0	5	0	0	0	1
1	0	0	0	0	4	0	0	0	2
1	0	1	0	0	5	0	0	0	1
1	0	1	0	0	5	0	0	0	1
2	0	0	0	0	5	0	0	0	1
1	0	1	0	0	3	0	0	0	0
1	0	1	0	0	4	3	1	0	1
1	0	1	0	0	4	1	0	0	3
1	0	0	0	0	3	0	1	0	2
1	0	0	0	0	5	1	0	0	2
1	0	0	0	0	5	1	0	0	2
3	0	0	0	0	4	1	0	1	0
3	0	0	0	0	3	1	0	1	1
3	0	1	0	0	3	0	0	1	0
3	0	0	0	0	3	1	0	0	0
3	0	0	0	0	3	0	0	1	0
3	0	1	0	0	4	0	0	1	1
3	0	1	0	0	4	1	0	1	1
3	0	0	0	0	3	0	0	1	1
3	0	0	0	0	3	0	0	0	2
4	0	0	0	0	3	0	0	0	2
2	0	1	0	0	3	1	2	0	1
2	0	1	0	0	2	1	1	0	2
4	0	0	0	0	1	1	0	0	2
2	0	0	0	0	2	0	0	0	2
3	0	0	0	0	4	0	0	4	3
2	0	0	0	0	4	0	0	4	3
2	0	1	0	0	4	0	0	4	2
4	0	0	0	0	2	0	0	1	3
3	0	1	0	0	2	0	0	1	2
3	0	1	0	0	3	0	0	0	3
3	0	0	0	0	3	0	0	0	2
4	0	1	0	0	4	0	0	1	3
4	0	0	0	0	4	0	0	0	2
4	0	0	0	0	4	0	0	0	2
4	0	0	0	0	4	0	0	1	1
4	0	0	0	0	4	0	0	1	2
4	0	0	0	0	4	0	0	0	2
5	0	0	0	0	4	0	0	0	2
4	0	1	0	0	4	0	0	0	2
4	0	0	0	0	4	0	0	1	2
2	0	0	0	0	3	0	0	1	3
2	0	0	0	0	4	1	0	1	3
2	0	0	0	0	3	0	0	0	0
2	0	0	0	0	1	0	0	1	3
1	0	0	0	1	2	0	0	2	2
2	0	0	0	0	3	0	0	0	2
2	0	0	0	1	4	0	0	1	3
2	0	0	0	0	3	1	2	1	3
1	0	0	0	0	3	0	0	2	3
2	0	0	0	0	4	0	0	0	1
2	0	0	0	0	4	0	0	0	1
2	0	0	0	0	4	0	0	0	1
2	0	0	0	0	3	0	0	1	2
2	0	0	0	0	3	0	0	1	1
1	0	0	0	0	3	0	0	0	1
3	0	0	0	0	4	0	0	0	0
3	0	0	0	0	4	0	0	0	0
3	0	1	0	0	4	0	0	0	1
3	0	1	0	0	4	0	0	0	2
3	0	0	0	0	4	0	0	0	0
3	0	0	0	0	4	0	0	0	0
3	0	0	0	0	4	0	0	0	1
3	0	0	0	0	4	0	0	0	2
3	0	0	0	0	4	0	0	0	1
3	0	0	0	0	4	0	0	0	1
3	0	0	0	0	4	0	0	0	4
3	0	0	0	0	4	0	0	0	0
2	0	1	0	0	3	0	0	0	2
3	0	0	0	0	3	0	0	0	2
2	0	1	0	0	2	1	0	0	2
3	0	0	0	0	2	2	2	0	2
2	0	0	0	0	4	1	0	0	2
3	0	0	0	0	3	1	0	0	1
3	0	0	0	0	3	0	0	0	1
2	0	0	2	0	2	0	0	0	3
3	0	0	0	1	3	1	0	0	2
3	0	1	0	1	2	2	0	0	3
3	0	0	0	0	3	1	0	0	0
3	0	0	0	0	4	1	0	0	1
2	0	0	0	0	4	0	0	0	1
2	0	0	0	0	4	0	0	0	1
3	0	0	0	0	3	1	0	0	1
2	0	1	0	0	2	0	0	0	1
2	0	0	0	0	2	0	1	0	2
2	0	0	0	0	2	0	0	0	2
2	0	0	0	0	2	0	0	0	2
2	0	0	0	0	2	0	1	1	2
2	0	0	0	0	2	0	0	1	2
3	0	0	0	0	2	0	0	0	0
2	0	0	0	0	2	0	0	1	1
2	0	0	0	0	2	0	0	1	2
2	0	1	0	0	4	0	0	0	2
1	0	0	0	0	3	0	0	1	2
4	0	0	0	0	4	0	0	0	0
3	0	0	0	0	4	0	0	0	1
3	0	0	0	0	4	0	0	0	1
3	0	0	0	0	4	0	0	0	3
4	0	0	0	0	4	0	0	0	0
4	0	1	0	0	4	0	0	0	0
3	0	1	1	0	3	0	0	0	2
3	0	0	0	0	4	0	0	0	0
3	0	0	0	0	4	0	0	0	0
3	0	1	0	0	4	1	0	0	0
3	0	0	0	0	4	0	0	0	0
3	0	0	0	0	4	0	0	0	0
3	0	0	0	0	4	0	0	0	1
3	0	1	0	0	4	1	0	0	0
2	0	0	0	0	4	0	0	0	0
2	0	1	#NULL!	0	4	0	0	0	0
2	0	0	0	0	5	0	0	0	0
2	0	1	0	0	2	0	0	1	0
2	0	0	0	0	4	0	0	0	1
2	0	0	0	0	4	0	0	0	1
2	0	0	0	0	3	0	0	1	2
2	0	0	0	0	4	0	0	0	2
2	0	0	0	0	4	1	0	0	0
1	0	0	0	0	3	0	0	0	2
3	0	0	0	0	#NULL!	0	0	0	6
3	0	0	0	0	4	0	0	1	3
3	0	0	0	0	0	0	1	0	5
3	0	1	0	1	0	1	1	1	2
3	0	0	0	0	0	2	0	0	1
3	0	1	1	2	3	1	0	0	5
2	0	1	0	0	2	1	1	1	2
2	0	0	0	1	2	4	1	0	2
2	0	0	0	0	3	0	0	0	2
3	0	1	0	0	2	0	0	0	4
3	0	1	0	0	2	0	0	1	3
2	0	0	0	0	2	0	0	0	2
3	0	0	0	0	2	0	0	0	1
4	0	1	0	0	3	0	0	0	1
2	0	0	0	0	2	0	0	0	1
1	0	0	0	0	3	0	0	3	0
3	0	0	0	0	3	0	1	0	2
3	0	0	0	0	3	0	0	0	2
3	0	0	0	0	3	1	0	0	1
3	0	0	0	0	1	1	0	0	3
3	0	0	0	0	2	0	0	0	0
3	0	0	0	0	2	0	0	0	2
2	0	0	0	0	4	0	0	0	2
2	0	0	0	0	3	0	0	0	2
2	0	0	0	0	3	0	0	0	2
2	0	0	0	0	3	0	0	0	2
1	0	0	1	0	2	0	0	0	0
1	0	0	0	0	2	0	0	0	0
1	0	0	0	0	3	0	0	0	0
1	0	0	0	0	2	0	0	0	0
1	0	0	0	0	2	0	0	0	0
3	0	0	0	0	3	0	0	0	0
3	0	1	0	0	3	0	0	1	1
3	0	1	0	2	3	0	0	0	2
3	0	1	0	1	2	0	0	0	0
3	0	0	0	0	3	0	0	0	1
5	0	1	0	1	2	0	0	2	0
4	0	0	0	0	3	0	0	0	1
3	0	1	0	0	2	0	0	1	1
3	0	0	0	0	2	1	0	1	2
4	0	0	0	0	4	0	0	2	0
3	0	1	0	0	2	0	0	3	2
2	0	0	0	0	3	0	0	0	0
2	0	0	0	0	3	1	0	1	2
2	0	1	0	0	2	0	0	2	3
3	0	1	0	0	2	0	0	2	2
1	0	0	0	0	4	0	0	2	3
2	0	0	0	0	2	0	0	0	1
1	0	1	0	0	3	0	0	2	3
3	0	0	0	0	3	0	0	0	0
3	0	0	0	0	3	0	0	0	0
4	0	1	0	0	3	0	0	0	1
3	0	1	0	0	3	0	0	2	1
3	0	0	0	0	2	0	0	1	0
3	0	0	0	0	3	0	0	0	1
3	0	1	0	0	3	0	0	1	1
4	0	1	0	0	3	0	0	0	0
3	0	1	0	0	4	0	0	0	1
2	0	0	0	0	2	0	0	1	1
2	0	0	0	0	3	1	0	1	1
2	0	0	0	0	3	0	0	0	1
2	0	0	0	0	3	1	1	1	2
1	0	1	0	1	4	0	0	0	2
3	0	0	0	0	4	0	0	0	2
2	0	1	0	0	4	0	0	0	3
2	0	1	0	1	3	0	0	0	2
2	0	0	0	0	3	0	0	0	2
2	0	0	0	0	4	1	1	0	3
2	0	0	0	0	4	0	0	0	0
2	0	0	0	0	4	0	0	0	6
2	0	1	0	0	4	0	0	0	8
2	0	0	0	0	4	0	0	0	6
2	0	0	0	0	4	0	0	0	0
3	0	0	0	0	5	0	0	0	4
2	0	1	0	0	5	1	0	4	6
2	0	1	1	1	4	0	0	0	6
1	0	1	0	1	0	0	0	4	4
3	0	0	0	0	2	0	0	1	1
2	0	1	0	0	2	0	0	3	2
3	0	0	0	0	2	0	0	0	0
3	0	0	0	0	2	0	0	0	0
3	0	0	0	0	2	0	0	0	0
3	0	0	0	0	2	0	0	0	0
3	0	0	0	0	2	0	0	0	0
3	0	0	0	0	2	0	0	0	0
3	0	0	0	0	2	0	0	0	2
3	0	0	0	0	2	0	0	0	0
1	0	0	1	2	1	1	0	1	1
2	0	0	0	0	4	1	0	0	1
1	0	0	0	0	2	1	0	2	2
2	0	1	0	0	4	0	0	0	2
2	0	1	0	1	4	2	0	0	0
2	0	0	0	0	4	0	0	0	0
2	0	1	0	0	5	0	0	0	2
2	0	1	0	0	0	1	0	0	4
2	0	0	0	0	4	1	0	0	2
2	0	0	0	0	4	0	0	0	0
3	0	1	0	0	4	0	0	2	2
3	0	0	0	0	0	0	0	1	3
4	0	0	0	0	2	0	0	1	2
3	0	0	0	0	2	0	0	0	2
3	0	0	0	0	2	0	0	1	0
2	0	1	0	0	2	0	0	0	1
3	0	0	0	0	2	1	0	0	1
3	0	0	0	0	4	0	0	0	0
3	0	1	0	0	2	0	0	2	2
3	0	0	0	0	4	0	0	1	2
3	0	0	0	0	4	0	0	1	2
3	0	0	0	0	4	0	0	1	0
3	0	0	0	0	2	0	0	1	1
3	0	0	0	0	4	0	0	1	2
3	0	0	0	0	4	0	0	0	2
3	0	0	0	0	4	0	0	1	2
3	0	0	0	0	4	0	0	1	1
3	0	0	0	0	4	0	0	1	2
3	0	1	0	0	4	0	0	1	2
#NULL!	0	0	0	0	4	0	0	3	2
4	0	0	0	0	4	0	0	6	0
3	0	0	0	0	4	0	0	3	0
2	0	0	0	#NULL!	4	0	0	0	2
2	0	1	0	0	4	0	0	2	2
2	0	1	0	0	4	0	0	3	2
3	0	0	0	0	4	0	0	0	0
1	0	1	0	0	4	1	0	1	0
2	0	0	0	0	4	1	1	0	0
1	0	1	0	0	4	0	0	0	1
1	0	0	0	0	3	0	0	1	1
1	0	1	0	1	3	2	1	1	1
2	0	1	0	0	4	0	0	1	1
3	0	0	0	0	2	0	0	2	0
3	0	0	0	0	0	0	0	0	0
3	0	0	0	0	2	0	0	0	0
4	0	0	0	0	4	0	0	0	0
5	0	0	0	0	4	0	0	2	0
2	0	1	0	0	2	0	0	0	0
3	0	0	0	0	3	0	0	0	1
5	0	0	0	0	2	0	0	0	2
4	0	0	0	0	1	0	0	0	1
3	0	0	0	0	2	0	0	0	0
4	0	0	0	0	3	0	0	0	2
4	0	0	0	0	2	0	0	0	2
2	0	0	0	0	2	0	0	0	0
4	0	0	0	0	3	0	0	0	2
5	0	0	0	0	2	0	0	0	4
3	0	0	1	0	1	1	1	0	2
4	0	1	0	0	2	0	0	0	2
4	0	1	0	0	2	0	0	0	2
3	0	0	0	0	3	1	0	0	3
4	0	1	0	0	2	0	0	0	3
4	0	1	0	0	2	0	0	0	2
5	0	0	0	0	4	0	0	0	4
4	0	1	0	0	2	0	0	0	0
3	0	0	0	0	2	0	0	0	2
2	0	0	0	0	2	0	0	0	2
4	0	0	0	0	2	0	0	0	0
5	0	0	0	0	4	0	0	0	2
2	0	0	0	0	2	0	0	0	2
3	0	0	0	0	2	0	0	0	4
2	0	0	0	0	2	0	0	0	2
#NULL!	0	1	#NULL!	#NULL!	#NULL!	#NULL!	#NULL!	#NULL!	#NULL!
2	0	0	0	0	2	0	0	0	0
2	0	0	0	0	2	0	0	0	0
2	0	0	0	0	2	0	0	0	0
2	0	1	0	0	2	0	0	0	0
2	0	1	0	0	2	0	0	0	0
2	0	1	0	0	2	0	0	0	1
2	0	0	0	0	2	0	0	0	2
4	0	1	0	0	3	0	0	0	1
4	0	0	0	0	5	0	0	0	0
4	0	1	0	0	3	0	0	0	2
4	0	0	0	0	3	1	0	0	0
4	0	0	0	0	3	1	0	0	0
4	0	1	0	0	3	0	0	0	1
4	0	0	0	0	3	0	0	0	2
4	0	0	0	0	3	0	0	0	1
4	0	1	0	0	3	0	0	0	0
4	0	0	0	0	4	0	0	1	3
4	0	0	0	0	5	0	0	1	0
4	0	0	0	0	4	1	0	0	0
#NULL!	0	0	0	0	4	0	0	1	1
5	0	0	0	0	3	2	0	2	4
5	0	0	0	1	2	2	1	1	3
3	0	0	0	0	3	1	1	0	2
2	0	0	0	0	3	1	1	0	4
3	0	0	0	0	3	1	1	0	1
5	0	1	0	0	3	0	0	1	3
2	0	0	0	0	3	2	1	0	2
3	0	1	0	0	3	1	1	1	1
5	0	1	0	0	3	2	0	1	2
4	0	0	0	2	3	0	0	2	2
3	0	0	0	1	3	1	1	0	3
4	0	0	0	0	4	0	0	1	0
4	0	0	0	1	3	0	0	1	0
4	0	0	0	0	3	0	0	1	0
4	0	0	0	1	4	1	0	0	0
4	0	0	0	0	5	0	0	1	0
4	0	0	0	0	5	0	0	2	3
4	0	0	0	0	4	1	0	1	3
4	0	0	0	0	5	0	0	0	3
4	0	0	0	0	4	0	0	0	0
4	0	0	0	0	4	0	0	0	0
4	0	0	0	0	4	0	0	1	0
4	0	0	0	0	4	0	0	1	4
4	0	0	0	0	5	0	0	2	3
4	0	1	0	0	4	0	0	2	2
4	0	0	0	0	5	0	0	1	2
4	0	0	0	0	4	0	0	0	0
4	0	0	0	0	4	0	0	2	#NULL!
4	0	0	0	0	4	0	0	0	2
4	0	0	0	0	5	0	0	1	2
4	0	0	0	0	5	0	0	1	1
4	0	0	0	0	5	0	0	1	1
4	0	1	0	0	5	0	0	1	1
4	0	0	0	0	5	0	0	1	1
4	0	0	0	0	5	0	0	0	2
4	0	1	0	0	5	0	0	1	2
4	0	0	0	0	5	0	0	1	2
4	0	0	0	0	5	0	0	1	2
4	0	0	0	0	5	0	0	1	3
4	0	0	0	0	5	0	0	1	1
4	0	0	0	0	5	0	0	1	3
4	0	0	0	0	5	0	0	0	3
4	0	0	0	0	5	0	0	1	3
4	0	0	1	0	5	2	0	1	3
4	0	0	0	0	5	0	0	1	2
2	0	1	0	0	4	0	0	0	0
3	0	0	0	1	4	0	0	0	0
3	0	0	0	0	2	0	0	0	2
2	0	0	0	0	#NULL!	0	0	0	0
2	0	0	1	1	4	0	0	0	0
5	0	0	0	0	5	0	0	2	1
3	0	0	0	0	4	0	0	1	3
3	0	0	0	0	5	0	0	0	1
3	0	0	0	0	5	0	0	1	3
3	0	0	0	1	4	0	0	1	2
2	0	0	0	0	4	0	0	1	3
3	0	0	0	0	5	0	0	1	0
1	0	0	0	0	4	2	1	1	1
3	0	0	0	0	4	1	0	1	2
3	0	1	0	0	4	0	0	1	4
3	0	0	1	0	4	0	0	1	2
1	0	0	1	0	4	0	0	1	4
3	0	0	0	1	2	0	0	0	1
3	0	1	0	0	2	0	0	0	0
3	0	0	0	0	3	0	0	0	0
1	0	0	0	0	3	0	0	0	0
3	0	0	0	0	4	0	0	0	0
3	0	0	0	0	2	0	0	0	0
3	0	1	0	0	2	0	0	0	3
3	0	0	0	0	2	0	0	0	2
3	0	0	0	0	3	0	0	0	1
3	0	0	0	0	4	0	0	0	0
3	0	0	0	0	4	1	0	0	0
3	0	0	0	0	0	3	0	0	3
3	0	0	0	0	4	1	0	0	2
3	0	0	0	0	3	0	0	0	2
3	0	0	0	0	2	3	0	0	2
3	0	0	0	0	3	0	0	0	2
3	0	0	0	0	3	0	0	0	2
4	0	0	0	0	3	0	0	0	2
4	0	0	0	0	2	0	0	0	0
4	0	0	0	0	2	0	0	0	3
4	0	0	0	0	2	0	0	0	2
4	0	0	0	0	4	0	0	0	3
4	0	0	0	0	3	0	0	0	0
4	0	0	0	0	3	0	0	0	2
#NULL!	0	0	0	0	3	0	0	0	1
4	0	0	0	0	3	0	0	0	1
4	0	0	0	0	3	0	0	0	1
4	0	0	0	0	4	0	0	1	2
4	0	0	0	0	3	0	0	0	0
4	0	0	0	0	2	0	0	0	1
4	0	0	0	0	2	0	0	0	0
4	0	0	0	0	3	0	0	1	2
4	0	0	0	0	2	0	0	1	2
4	0	0	0	0	3	0	0	0	3
4	0	0	0	0	1	0	0	0	2
4	0	1	0	0	2	0	0	0	2
4	0	0	0	0	4	0	0	0	2
3	0	0	0	0	2	0	0	0	3
3	0	0	0	0	3	2	0	0	1
2	0	0	0	0	3	0	0	0	0
2	0	0	0	0	3	0	0	0	2
2	0	0	0	0	3	0	0	0	2
2	0	0	0	0	3	0	0	0	2
2	0	0	0	0	3	0	0	0	2
2	0	0	0	0	3	1	0	0	3
2	0	0	0	0	3	0	0	0	2
2	0	0	0	0	3	0	0	0	2
2	0	0	0	0	3	1	0	0	2
2	0	1	0	0	3	1	0	0	1
2	0	0	0	0	3	0	0	0	2
3	0	0	0	0	3	1	0	0	6
3	0	0	0	0	3	1	0	0	1
3	0	0	0	0	3	1	0	0	3
3	0	0	0	0	3	1	0	0	3
2	0	0	0	0	3	1	0	1	2
3	0	0	0	0	3	0	0	0	0
2	0	0	0	0	4	1	0	0	6
3	0	0	0	0	3	1	0	0	4
4	0	0	0	1	2	0	0	0	4
4	0	0	0	0	3	0	0	0	2
4	0	1	0	0	3	0	0	0	4
4	0	1	0	0	3	0	0	0	4
4	0	0	0	0	2	0	0	0	3
4	0	0	0	0	3	0	0	0	4
4	0	0	0	0	3	0	0	0	0
#NULL!	0	0	0	0	2	0	0	0	4
4	0	0	0	0	3	0	0	0	1
4	0	0	0	0	2	0	0	0	3
4	0	0	0	0	3	0	0	0	3
4	0	0	0	0	3	0	0	0	0
4	0	0	0	0	5	0	0	0	1
4	0	0	0	0	5	0	0	0	1
4	0	0	0	0	5	0	0	1	0
3	0	0	0	0	5	1	0	1	1
4	0	0	0	0	5	0	0	1	0
4	0	0	0	0	5	0	0	1	0
4	0	0	0	0	2	0	0	1	2
4	0	0	0	0	2	0	0	1	1
4	0	0	0	0	2	0	0	1	2
4	0	0	0	0	3	0	0	1	1
4	0	0	0	0	2	1	0	1	1
4	0	1	0	0	2	0	0	1	1
4	0	0	0	0	2	1	0	2	2
4	0	0	0	0	4	1	0	3	1
4	0	1	0	0	3	0	0	0	1
4	0	0	0	0	5	0	0	0	2
4	0	0	0	0	3	0	0	2	1
4	0	0	0	0	4	1	0	1	2
4	0	0	0	0	4	1	0	1	2
4	0	1	0	0	2	0	0	2	2
4	0	1	0	0	4	0	0	2	2
3	0	0	0	0	3	0	0	2	0
5	0	0	0	0	5	0	0	1	1
5	0	0	0	0	5	0	0	1	1
5	0	0	0	0	5	0	0	0	1
5	0	0	0	0	5	0	0	0	1
5	0	0	0	0	5	0	0	1	1
5	0	0	0	0	5	0	0	0	1
5	0	0	0	0	5	0	0	1	1
5	0	0	0	0	5	0	0	1	1
3	0	0	0	0	4	0	0	0	0
5	0	0	0	0	5	0	0	1	1
2	0	0	0	0	5	0	0	1	1
5	0	0	0	0	5	0	0	0	0
2	0	0	0	0	5	0	0	1	1
2	0	0	0	0	5	0	0	1	1
2	0	1	0	0	5	0	0	1	0
2	0	0	0	0	5	0	0	1	1
5	0	0	0	0	5	0	0	1	1
5	0	0	0	0	2	0	0	1	1
5	0	0	0	0	5	0	0	0	2
5	0	0	0	0	2	0	0	1	1
5	0	0	0	0	2	0	0	1	1
5	0	0	0	0	2	0	0	1	1
5	0	1	0	0	3	0	0	1	1
5	0	0	0	0	2	0	0	1	1
5	0	0	0	0	5	0	0	1	1
2	0	0	0	0	3	0	0	0	1
5	0	0	0	0	5	0	0	1	1
4	0	0	0	0	0	0	0	0	0
1	0	0	0	0	5	0	0	0	0
5	0	0	0	0	2	0	0	1	1
4	0	0	0	0	1	0	0	0	0
4	0	0	0	0	4	0	0	1	0
3	0	0	0	0	5	0	0	0	0
3	0	0	0	0	4	0	0	0	0
3	0	0	0	0	3	0	0	0	0
3	0	0	1	0	4	0	0	0	0
5	0	0	0	0	5	0	0	1	1
1	0	0	0	0	5	0	0	1	0
1	0	0	0	0	5	0	0	0	0
3	0	0	0	0	2	0	0	0	0
5	0	0	0	0	2	0	0	1	1
3	0	1	1	0	5	0	0	1	0
5	0	0	0	0	5	0	0	1	1
5	0	0	0	0	5	0	0	1	1
4	0	1	0	0	0	0	0	0	1
5	0	0	0	0	5	0	0	0	0
5	0	0	0	0	2	0	0	0	0
5	0	0	0	0	5	0	0	1	1
5	0	1	0	0	5	0	0	0	1
5	0	0	0	0	5	0	0	1	1
3	0	0	0	0	5	0	0	1	1
3	0	1	0	0	5	0	0	1	1
5	0	0	0	0	5	0	0	0	0
5	0	0	0	0	2	0	0	1	2
3	0	0	0	0	5	0	0	0	2
3	0	1	1	0	5	0	0	1	0
4	0	0	0	2	2	0	0	0	0
3	0	0	0	0	3	0	0	0	3
4	0	0	0	0	4	0	0	2	3
3	0	0	0	1	4	0	0	0	2
2	0	0	0	0	2	0	0	1	2
3	0	0	0	0	3	0	0	1	2
2	0	0	0	0	2	2	1	1	2
2	0	1	0	0	1	2	1	1	1
2	0	0	0	0	3	2	1	1	1
2	0	0	0	0	2	2	1	1	1
2	0	0	0	0	4	0	0	1	3
2	0	1	0	0	0	0	2	1	2
3	0	0	0	0	2	2	1	1	2
2	0	0	0	0	2	0	0	1	2
2	0	0	0	0	3	0	0	0	2
2	0	0	0	0	1	0	2	2	2
4	0	0	0	0	1	0	0	0	2
3	0	0	0	0	2	0	1	0	2
2	0	0	0	0	2	0	0	0	2
2	0	0	0	0	2	0	0	1	2
2	0	0	0	0	2	1	1	0	2
2	0	0	0	0	3	0	1	5	2
3	0	0	0	0	3	0	0	0	2
3	0	0	0	0	4	0	1	0	2
2	0	0	0	0	2	0	2	2	2
3	0	0	0	0	1	0	0	0	1
2	0	0	0	0	3	0	0	0	2
2	0	1	0	0	2	2	1	1	2
2	0	0	0	0	2	2	0	1	2
2	0	0	0	0	2	2	1	2	1
3	0	0	0	0	2	0	1	1	2
2	0	1	0	0	2	0	0	0	2
2	0	0	0	0	1	1	1	1	2
2	0	0	0	0	2	2	0	1	2
2	0	0	0	0	2	0	0	4	4
3	0	0	0	0	3	0	0	0	2
2	0	0	0	0	1	1	1	1	2
3	0	0	0	0	3	0	0	0	2
3	0	0	0	0	0	0	0	1	2
2	0	0	0	0	2	0	0	1	2
3	0	0	0	0	1	0	0	1	2
2	0	0	0	0	2	0	0	1	2
4	0	0	0	0	3	0	0	0	3
3	0	0	0	0	2	1	0	0	3
3	0	0	0	0	0	0	0	0	2
3	0	0	0	0	4	0	0	0	2
3	0	0	0	0	3	0	0	1	2
3	0	0	0	0	4	0	0	0	2
3	0	0	0	0	3	1	0	0	2
3	0	0	0	0	4	0	0	0	2
3	0	0	0	0	4	0	0	0	2
3	0	0	0	0	3	1	0	0	2
3	0	1	0	0	4	0	0	0	2
3	0	0	0	0	4	2	0	0	2
2	0	1	0	0	4	1	0	1	2
3	0	0	0	0	4	0	0	0	2
3	0	0	0	0	4	0	0	0	0
3	0	0	0	0	3	0	0	0	2
2	0	1	0	1	4	1	1	0	2
3	0	0	0	0	3	0	0	0	2
3	0	0	0	0	3	0	0	0	2
3	0	0	0	0	3	0	0	0	2
3	0	0	0	0	4	1	0	0	1
3	0	0	0	0	4	1	0	0	2
3	0	0	0	0	4	0	0	0	1
3	0	1	0	0	3	0	0	0	2
3	0	0	0	0	3	0	0	0	3
3	0	1	0	0	4	0	0	0	0
3	0	1	0	0	4	0	0	0	2
2	0	0	0	0	3	0	0	4	2
2	0	0	0	0	3	0	0	3	3
2	0	0	0	0	3	0	0	4	2
2	0	0	0	1	2	0	0	4	3
2	0	0	0	0	3	0	0	4	2
2	0	1	0	0	3	0	0	4	2
2	0	0	0	0	3	0	0	4	1
2	0	1	0	0	3	0	0	4	2
2	0	0	0	0	3	0	0	4	3
2	0	0	0	0	3	0	1	4	0
2	0	0	0	0	3	0	0	4	2
2	0	0	0	0	3	0	0	4	2
2	0	0	0	0	3	0	0	4	2
2	0	0	0	0	3	0	0	4	2
1	0	0	0	0	0	0	0	0	1
1	0	0	0	0	2	0	0	0	1
1	0	0	0	0	1	0	0	0	2
1	0	0	0	0	2	0	0	0	1
1	0	0	0	0	2	0	0	0	1
1	0	0	0	0	1	0	0	0	1
1	0	0	0	0	2	0	0	0	1
2	0	0	0	0	3	0	0	1	1
1	0	1	0	0	3	0	0	1	1
2	0	0	0	0	3	0	0	1	2
#NULL!	0	0	0	0	3	0	0	1	2
2	0	1	0	0	3	0	0	1	1
2	0	0	0	0	3	0	0	1	2
2	0	0	0	0	3	0	0	1	1
2	0	0	0	0	3	0	0	1	1
2	0	0	0	1	3	0	0	2	1
2	0	0	0	0	3	0	0	1	1
2	0	0	0	0	3	0	0	1	1
2	0	0	0	0	3	0	0	1	2
2	0	0	0	0	3	0	0	1	0
2	0	0	0	0	3	0	0	1	2
2	0	0	0	0	3	0	0	1	2
2	0	0	0	0	3	0	0	1	1
2	0	0	0	0	3	0	0	1	1
2	0	0	0	0	3	0	0	1	1
2	0	1	0	0	3	0	0	1	1
2	0	0	0	0	3	0	0	1	1
2	0	0	0	0	3	0	0	1	1
2	0	0	0	0	3	0	0	0	1
2	0	0	0	0	3	0	0	1	1
2	0	0	0	0	3	0	0	1	1
3	0	0	0	0	2	0	0	0	1
3	0	0	0	0	2	0	0	1	2
3	0	0	0	0	2	0	0	1	2
3	0	0	0	0	2	0	0	0	0
3	0	0	0	0	1	0	0	0	2
3	0	0	0	0	2	0	0	0	1
2	0	0	0	0	0	0	0	0	0
1	0	0	0	0	3	1	0	2	2
2	0	0	0	1	1	4	3	0	2
2	0	0	0	0	3	0	0	2	2
2	0	0	0	0	2	0	0	2	2
1	0	0	0	0	4	3	1	2	4
2	0	0	0	0	3	0	0	1	1
1	0	0	0	0	2	0	0	1	1
1	0	0	0	1	3	2	2	1	1
1	0	1	0	0	2	0	0	1	2
2	0	0	0	0	4	0	1	1	2
2	0	0	0	0	3	0	0	0	0
2	0	0	0	0	3	0	0	0	0
2	0	1	0	0	0	0	0	0	0
2	0	0	0	0	3	1	0	1	2
3	0	0	0	0	5	0	0	0	2
3	0	0	0	0	4	1	0	0	2
1	0	0	0	1	3	0	0	1	0
4	0	0	0	0	3	0	0	1	0
4	0	0	0	0	2	0	0	1	2
2	0	0	0	0	3	0	0	1	1
3	0	0	0	0	3	0	0	1	0
1	0	0	0	1	3	0	0	0	0
1	0	0	0	0	4	0	0	1	0
1	0	1	0	0	4	0	0	0	0
2	0	0	0	0	5	0	0	1	2
2	0	0	0	0	5	0	0	0	0
2	0	0	0	0	5	0	0	0	0
2	0	0	0	0	5	0	0	0	0
1	0	0	0	0	4	0	0	0	0
1	0	0	0	0	4	0	0	0	0
1	0	0	0	0	4	0	0	0	0
2	0	0	0	0	4	0	0	0	0
1	0	0	0	0	4	0	0	0	0
2	0	0	0	0	3	0	0	0	1
2	0	0	0	0	3	0	0	0	1
2	0	0	0	0	3	0	0	0	1
2	0	0	0	0	3	1	0	0	1
2	0	1	0	0	3	1	0	0	1
1	0	0	0	0	3	1	0	0	2
2	0	0	0	0	3	1	0	0	1
2	0	0	0	0	3	1	0	0	2
#NULL!	0	0	0	0	3	1	0	0	1
2	0	0	0	0	3	1	0	0	1
2	0	0	0	0	3	0	0	0	0
4	0	0	0	0	4	0	0	0	2
5	0	0	0	0	4	1	1	1	4
2	0	0	1	1	2	1	3	1	1
2	0	0	0	1	4	0	1	2	2
2	0	0	0	0	4	0	0	0	2
5	0	0	0	0	4	0	1	1	0
3	0	0	0	0	3	0	0	0	0
2	0	0	0	0	2	3	1	1	2
2	0	1	0	0	5	1	0	0	3
3	0	0	0	0	4	2	1	0	0
2	0	0	0	0	2	0	0	0	3
2	0	0	0	0	2	2	2	0	3
1	0	0	0	0	2	0	0	1	2
2	0	0	0	0	3	0	0	0	0
2	0	0	0	0	3	0	0	0	1
3	0	1	0	1	2	1	0	0	2
3	0	0	0	0	2	0	0	0	1
3	0	0	0	0	2	0	0	0	0
2	0	0	0	0	3	0	0	0	2
2	0	0	0	1	2	0	0	0	1
4	0	0	0	0	4	0	0	0	0
5	0	0	0	0	0	0	0	0	2
4	0	0	0	0	3	1	0	0	0
5	0	0	0	0	4	0	0	0	2
3	0	0	0	0	2	0	0	0	3
4	0	0	0	0	2	0	0	0	2
3	0	0	0	0	3	1	0	0	2
3	0	0	0	0	3	0	0	0	1
4	0	0	0	1	3	0	0	1	4
3	0	0	0	0	5	1	0	0	3
4	0	0	0	0	3	1	1	0	2
4	0	0	0	0	3	0	0	0	0
4	0	0	0	0	4	1	0	0	2
3	0	0	0	0	3	0	0	0	0
3	0	0	0	0	4	1	0	0	1
2	0	0	0	0	3	0	0	0	3
3	0	0	0	0	3	0	0	0	3
4	0	0	0	0	3	0	0	0	1
4	0	0	0	0	5	1	0	0	2
3	0	0	0	0	3	0	0	0	2
2	0	0	0	0	3	0	1	1	1
2	0	0	0	0	3	0	0	1	3
2	0	0	0	0	4	0	0	0	3
4	0	0	0	0	3	1	0	1	3
2	0	0	0	0	3	0	0	0	3
2	0	0	0	0	3	0	0	1	3
2	0	0	0	0	4	0	0	0	3
2	0	0	0	0	4	0	0	1	4
2	0	0	0	0	4	0	0	0	2
2	0	0	0	0	4	0	0	0	0
2	0	0	0	0	4	0	0	0	4
2	0	0	0	0	3	0	0	2	4
2	0	0	0	0	5	0	0	1	2
2	0	0	0	0	3	0	0	1	3
2	0	0	0	0	4	0	0	2	3
2	0	0	0	0	3	0	0	1	3
2	0	0	0	0	4	0	0	3	4
1	0	0	0	0	3	0	0	0	1
2	0	0	0	0	4	0	1	2	4
1	0	0	0	0	2	0	0	0	1
1	0	0	0	1	3	3	2	0	0
1	0	0	0	1	4	0	0	0	2
1	0	0	0	1	4	3	0	0	3
1	0	#NULL!	0	0	3	0	0	0	2
1	0	#NULL!	0	0	3	0	0	0	2
1	0	#NULL!	0	0	3	0	0	0	2
1	0	#NULL!	0	0	3	0	0	0	2
1	0	#NULL!	0	0	3	0	0	0	2
1	0	#NULL!	0	0	3	0	0	0	2
1	0	#NULL!	0	0	3	0	0	0	2
1	0	#NULL!	0	0	3	0	0	0	2
1	0	#NULL!	0	0	3	0	0	0	2
1	0	#NULL!	0	0	3	0	0	0	2
1	0	#NULL!	0	0	3	0	0	0	2
1	0	#NULL!	0	0	3	0	0	0	2
1	0	#NULL!	0	0	3	0	0	0	2
1	0	#NULL!	0	0	3	0	0	0	2
1	0	#NULL!	0	0	3	0	0	0	2
1	0	#NULL!	0	0	3	0	0	0	2
1	0	#NULL!	0	0	3	0	0	0	2
1	0	#NULL!	0	0	3	0	0	0	2
1	0	#NULL!	0	0	3	0	0	0	2
1	0	#NULL!	0	0	3	0	0	0	2
1	0	#NULL!	0	0	3	0	0	0	2
1	0	#NULL!	0	0	3	0	0	0	2
1	0	#NULL!	0	0	3	0	0	0	2
1	0	#NULL!	0	0	3	0	0	0	2
1	0	#NULL!	0	0	3	0	0	0	2
1	0	#NULL!	0	0	3	0	0	0	2
1	0	#NULL!	0	0	3	0	0	0	2
1	0	#NULL!	0	0	3	0	0	0	2
1	0	#NULL!	0	0	3	0	0	0	2
1	0	#NULL!	0	0	3	0	0	0	2
1	0	#NULL!	0	0	3	0	0	0	2
1	0	#NULL!	0	0	3	0	0	0	2
1	0	#NULL!	0	0	3	0	0	0	2
1	0	#NULL!	0	0	3	0	0	0	2
1	0	#NULL!	0	0	3	0	0	0	2
1	0	#NULL!	0	0	3	0	0	0	2
1	0	#NULL!	0	0	3	0	0	0	2
1	0	#NULL!	0	0	3	0	0	0	2
1	0	#NULL!	0	0	3	0	0	0	2
1	0	#NULL!	0	0	3	0	0	0	2
1	0	#NULL!	0	0	3	0	0	0	2
1	0	#NULL!	0	0	3	0	0	0	2
1	0	#NULL!	0	0	3	0	0	0	2
1	0	#NULL!	0	0	3	0	0	0	2
1	0	#NULL!	0	0	3	0	0	0	2
1	0	#NULL!	0	0	3	0	0	0	2
1	0	#NULL!	0	0	3	0	0	0	2
1	0	#NULL!	0	0	3	0	0	0	2
1	0	#NULL!	0	0	3	0	0	0	2
1	0	#NULL!	0	0	3	0	0	0	2
1	0	#NULL!	0	0	3	0	0	0	2
1	0	#NULL!	0	0	3	0	0	0	2
1	0	#NULL!	0	0	3	0	0	0	2
1	0	#NULL!	0	0	3	0	0	0	2
1	0	#NULL!	0	0	3	0	0	0	2
1	0	#NULL!	0	0	3	0	0	0	2
1	0	#NULL!	0	0	3	0	0	0	2
1	0	#NULL!	0	0	3	0	0	0	2
1	0	#NULL!	0	0	3	0	0	0	2
1	0	#NULL!	0	0	3	0	0	0	2
1	0	#NULL!	0	0	3	0	0	0	2
1	0	#NULL!	0	0	3	0	0	0	2
1	0	#NULL!	0	0	3	0	0	0	2
1	0	#NULL!	0	0	3	0	0	0	2
1	0	#NULL!	0	0	3	0	0	0	2
1	0	#NULL!	0	0	3	0	0	0	2
1	0	#NULL!	0	0	3	0	0	0	2
1	0	#NULL!	0	0	3	0	0	0	2
1	0	#NULL!	0	0	3	0	0	0	2
1	0	#NULL!	0	0	3	0	0	0	2
1	0	#NULL!	0	0	3	0	0	0	2
1	0	#NULL!	0	0	3	0	0	0	2
1	0	#NULL!	0	0	3	0	0	0	2
1	0	#NULL!	0	0	3	0	0	0	2
1	0	#NULL!	0	0	3	0	0	0	2
1	0	#NULL!	0	0	3	0	0	0	2
1	0	#NULL!	0	0	3	0	0	0	2
1	0	#NULL!	0	0	3	0	0	0	2
1	0	#NULL!	0	0	3	0	0	0	2
1	0	#NULL!	0	0	3	0	0	0	2
1	0	#NULL!	0	0	3	0	0	0	2
1	0	#NULL!	0	0	3	0	0	0	2
1	0	#NULL!	0	0	3	0	0	0	2
1	0	#NULL!	0	0	3	0	0	0	2
1	0	#NULL!	0	0	3	0	0	0	2
1	0	#NULL!	0	0	3	0	0	0	2
1	0	#NULL!	0	0	3	0	0	0	2
1	0	#NULL!	0	0	3	0	0	0	2
1	0	#NULL!	0	0	3	0	0	0	2
1	0	#NULL!	0	0	3	0	0	0	2
1	0	#NULL!	0	0	3	0	0	0	2
1	0	#NULL!	0	0	3	0	0	0	2
1	0	#NULL!	0	0	3	0	0	0	2
1	0	#NULL!	0	0	3	0	0	0	2
1	0	#NULL!	0	0	3	0	0	0	2
1	0	#NULL!	0	0	3	0	0	0	2
1	0	#NULL!	0	0	3	0	0	0	2
1	0	#NULL!	0	0	3	0	0	0	2
1	0	#NULL!	0	0	3	0	0	0	2
1	0	#NULL!	0	0	3	0	0	0	2
1	0	#NULL!	0	0	3	0	0	0	2
1	0	#NULL!	0	0	3	0	0	0	2
1	0	#NULL!	0	0	3	0	0	0	2
1	0	#NULL!	0	0	3	0	0	0	2
1	0	#NULL!	0	0	3	0	0	0	2
1	0	#NULL!	0	0	3	0	0	0	2
1	0	#NULL!	0	0	3	0	0	0	2
1	0	#NULL!	0	0	3	0	0	0	2
1	0	#NULL!	0	0	3	0	0	0	2
1	0	#NULL!	0	0	3	0	0	0	2
1	0	#NULL!	0	0	3	0	0	0	2
1	0	#NULL!	0	0	3	0	0	0	2
1	0	#NULL!	0	0	3	0	0	0	2
1	0	#NULL!	0	0	3	0	0	0	2
1	0	#NULL!	0	0	3	0	0	0	2
1	0	#NULL!	0	0	3	0	0	0	2
1	0	#NULL!	0	0	3	0	0	0	2
1	0	#NULL!	0	0	3	0	0	0	2
1	0	#NULL!	0	0	3	0	0	0	2
1	0	#NULL!	0	0	3	0	0	0	2
1	0	#NULL!	0	0	3	0	0	0	2
1	0	#NULL!	0	0	3	0	0	0	2
1	0	#NULL!	0	0	3	0	0	0	2
1	0	#NULL!	0	0	3	0	0	0	2
1	0	#NULL!	0	0	3	0	0	0	2
1	0	#NULL!	0	0	3	0	0	0	2
1	0	#NULL!	0	0	3	0	0	0	2
1	0	#NULL!	0	0	3	0	0	0	2
1	0	#NULL!	0	0	3	0	0	0	2
1	0	#NULL!	0	0	3	0	0	0	2
1	0	#NULL!	0	0	3	0	0	0	2
1	0	#NULL!	0	0	3	0	0	0	2
1	0	#NULL!	0	0	3	0	0	0	2
1	0	#NULL!	0	0	3	0	0	0	2
1	0	#NULL!	0	0	3	0	0	0	2
1	0	#NULL!	0	0	3	0	0	0	2
1	0	#NULL!	0	0	3	0	0	0	2
1	0	#NULL!	0	0	3	0	0	0	2
1	0	#NULL!	0	0	3	0	0	0	2
1	0	#NULL!	0	0	3	0	0	0	2
1	0	#NULL!	0	0	3	0	0	0	2
1	0	#NULL!	0	0	3	0	0	0	2
1	0	#NULL!	0	0	3	0	0	0	2
1	0	#NULL!	0	0	3	0	0	0	2
2	0	0	0	0	4	0	0	1	2
2	0	0	0	0	1	2	2	1	2
3	0	0	0	0	3	2	2	1	2
2	0	0	0	0	4	0	0	1	4
2	0	1	0	0	3	0	0	1	2
2	0	0	0	0	2	0	0	2	4
2	0	0	0	0	3	0	0	1	2
3	0	0	0	0	3	1	2	1	3
2	0	0	0	0	2	1	1	0	3
2	0	0	0	0	3	0	0	1	3
2	0	0	0	0	4	1	1	1	1
2	0	0	0	0	4	0	0	0	2
2	0	1	0	0	4	1	0	1	0
2	0	0	0	0	2	0	0	0	0
2	0	0	0	0	2	0	0	0	1
2	0	0	0	0	4	0	0	1	2
2	0	0	0	0	2	0	0	1	2
2	0	0	0	0	2	0	0	1	1
2	0	1	0	0	4	0	0	0	2
2	0	0	0	0	4	0	0	3	2
2	0	0	0	0	5	0	0	4	2
2	0	0	0	0	2	0	0	0	0
2	0	0	0	0	4	0	0	4	2
2	0	0	0	0	3	0	0	2	2
2	0	0	0	0	4	0	0	3	3
2	0	0	0	0	4	0	0	4	1
2	0	0	0	0	4	0	0	3	2
3	0	0	0	0	3	0	0	2	2
2	0	0	0	0	4	0	1	3	2
2	0	0	0	0	4	0	0	3	2
2	0	0	0	0	4	0	0	3	2
2	0	0	0	0	4	0	0	3	2
2	0	0	0	0	3	1	1	5	3
2	0	0	0	0	2	0	0	3	1
2	0	0	0	0	3	0	0	3	1
2	0	0	0	0	3	0	0	3	1
2	0	0	0	0	3	0	0	4	2
2	0	0	0	0	4	0	0	3	1
3	0	0	0	0	4	0	0	3	1
2	0	1	0	0	3	0	0	2	1
2	0	0	0	0	3	0	0	3	3
3	0	0	0	0	5	0	0	2	0
2	0	0	0	0	4	0	0	3	2
2	0	0	0	0	4	0	0	3	2
2	0	0	0	0	3	0	0	0	2
2	0	0	0	0	3	0	0	0	2
2	0	0	0	0	3	0	0	0	2
4	0	0	0	0	2	0	1	1	1
2	0	0	0	0	0	0	1	1	1
2	0	0	0	0	2	0	1	1	2
2	0	0	0	0	0	0	1	1	2
2	0	0	0	0	2	0	1	1	1
2	0	0	0	0	2	0	1	1	2
3	0	0	0	0	2	0	0	0	1
2	0	0	0	0	2	0	0	2	2
4	0	0	0	0	2	0	0	1	1
4	0	0	0	0	2	0	0	1	2
2	0	0	0	0	1	0	0	1	2
4	0	0	0	0	4	0	0	1	4
4	0	0	0	0	4	0	0	0	2
4	0	0	0	0	5	0	0	1	2
4	0	1	0	0	5	0	0	1	2
4	0	0	0	0	5	0	0	1	1
4	0	0	0	0	5	0	0	1	2
3	0	0	0	0	5	1	0	1	2
4	0	0	0	0	5	0	0	1	1
3	0	0	0	0	5	0	0	1	1
4	0	0	0	0	4	0	0	1	1
4	0	0	0	0	5	0	0	1	1
4	0	0	0	0	5	0	0	1	1
4	0	0	0	0	5	0	0	1	1
4	0	1	0	0	3	0	0	1	2
4	0	0	0	0	5	0	0	0	2
3	0	0	0	0	5	0	0	0	2
4	0	0	0	0	2	0	0	0	1
3	0	0	0	0	3	0	0	0	1
2	0	0	0	0	4	0	0	0	2
2	0	0	0	0	4	0	0	0	2
3	0	0	0	0	4	0	0	0	1
2	0	0	0	0	3	0	0	0	3
4	0	0	0	0	4	1	0	0	0
4	0	0	0	0	4	0	0	0	0
5	0	0	0	0	4	0	0	0	1
#NULL!	0	0	0	0	3	0	0	0	1
3	0	0	0	0	4	0	0	0	1
3	0	0	0	0	4	0	0	0	1
2	0	0	0	0	4	0	0	0	1
4	0	0	0	0	3	0	0	0	1
4	0	0	0	0	4	0	0	0	1
3	0	0	0	0	4	0	0	0	2
4	0	0	0	0	4	0	0	0	1
1	0	0	0	0	3	0	0	0	2
1	0	0	0	0	4	0	0	0	2
2	0	0	0	0	3	0	0	0	2
3	0	0	0	0	4	0	0	0	2
1	0	0	0	0	3	0	0	0	2
1	0	0	0	0	3	0	0	0	2
2	0	0	0	0	3	0	0	0	2
1	0	0	0	0	3	0	0	0	2
1	0	0	0	0	3	0	0	0	2
2	0	0	0	0	3	0	0	0	2
2	0	0	0	0	4	0	0	0	2
3	0	0	0	0	4	0	0	0	2
2	0	0	0	0	4	0	0	0	2
2	0	0	0	0	4	1	0	0	2
3	0	0	0	0	3	0	0	0	2
3	0	1	0	0	3	0	0	0	2
4	0	0	0	0	3	1	0	0	2
2	0	0	0	0	3	0	0	2	2
2	0	0	0	0	5	0	0	1	2
2	0	0	0	0	3	0	0	0	2
2	0	0	0	0	3	0	0	0	2
2	0	0	0	0	3	0	0	2	2
2	0	0	0	0	3	0	0	1	2
2	0	1	0	0	3	0	0	0	2
2	0	0	0	0	3	0	0	1	2
3	0	0	0	0	5	0	0	0	0
3	0	0	0	0	4	0	0	0	0
3	0	0	0	0	5	0	0	0	2
3	0	1	0	0	5	0	0	0	2
#NULL!	0	0	0	0	5	0	0	0	0
2	0	0	0	0	4	0	0	0	0
3	0	0	0	0	4	0	0	0	0
3	0	0	0	0	5	0	0	0	0
3	0	0	0	0	5	0	0	0	2
3	0	0	0	0	5	0	0	1	0
3	0	0	0	0	5	0	0	0	0
2	0	0	0	0	5	0	0	0	2
3	0	0	0	0	5	0	0	0	0
3	0	0	0	0	5	0	0	0	2
3	0	1	0	0	3	0	0	0	2
3	0	0	0	0	5	0	0	0	0
3	0	0	0	0	4	0	0	0	2
4	0	0	0	0	2	0	0	1	1
3	0	0	0	0	2	0	0	1	1
4	0	0	0	0	3	0	0	1	1
5	0	0	0	0	2	0	0	1	2
4	0	0	0	0	2	0	0	0	2
4	0	1	0	0	2	0	0	2	2
5	0	1	0	0	2	0	0	1	2
4	0	0	0	0	3	0	0	0	1
4	0	0	0	0	3	0	0	1	1
5	0	0	0	0	3	0	0	2	2
2	0	0	0	0	2	0	0	2	2
4	0	1	0	0	2	0	0	2	2
4	0	0	0	0	#NULL!	0	0	1	2
4	0	0	0	0	2	0	0	2	2
4	0	0	0	0	2	1	0	2	2
4	0	0	0	0	4	0	0	1	1
4	0	0	0	0	2	0	0	4	2
4	0	0	0	0	2	0	0	1	2
4	0	0	0	0	3	0	0	0	2
4	0	0	0	0	3	0	0	0	2
4	0	0	0	0	3	2	0	0	2
4	0	0	0	0	2	0	0	1	2
4	0	0	0	0	2	0	0	2	2
4	0	0	0	0	2	0	0	0	2
4	0	0	0	0	3	0	0	2	2
5	0	0	0	0	4	0	0	0	2
4	0	0	0	0	4	0	0	0	1
4	0	0	0	0	3	0	0	0	2
4	0	0	0	0	2	0	0	0	2
4	0	0	0	0	2	0	0	3	2
4	0	0	0	0	2	1	1	2	2
4	0	0	0	0	4	0	0	0	0
5	0	0	0	0	2	0	0	0	2
4	0	0	0	0	3	0	0	1	1
4	0	0	0	0	2	0	0	2	2
4	0	0	0	0	2	0	0	2	2
4	0	0	0	0	3	0	0	2	2
4	0	0	0	0	4	0	0	0	1
4	0	0	0	0	#NULL!	0	0	0	2
4	0	0	0	0	2	0	0	0	2
4	0	0	0	0	2	0	0	0	2
4	0	1	1	0	2	0	0	1	1
4	0	1	0	0	2	0	0	1	1
5	0	0	0	0	2	1	0	2	2
4	0	0	1	0	2	1	2	4	1
4	0	0	0	0	2	0	0	3	2
4	0	0	0	0	2	1	2	3	1
3	0	0	0	0	2	1	2	1	2
5	0	0	0	0	2	0	0	0	2
4	0	0	0	0	2	0	0	0	2
3	0	0	0	0	2	1	2	3	2
4	0	0	0	0	2	0	0	1	2
3	0	0	0	0	2	0	0	0	0
3	0	0	0	0	2	0	0	0	2
3	0	0	0	0	2	0	0	0	1
3	0	0	0	0	2	0	0	0	1
3	0	0	0	0	2	0	0	0	1
3	0	0	0	0	2	0	0	0	0
3	0	0	0	0	2	0	0	0	1
3	0	0	0	0	2	0	0	0	1
3	0	0	0	0	2	0	0	0	0
3	0	0	0	0	2	0	0	0	0
3	0	0	0	0	2	0	0	0	1
3	0	0	0	0	2	0	0	0	1
3	0	0	0	0	2	0	0	0	1
3	0	0	0	0	3	0	0	0	0
4	0	0	0	0	3	0	0	0	0
4	0	0	0	0	3	0	0	0	0
2	0	0	0	0	3	0	0	0	0
4	0	0	0	0	3	0	0	0	0
3	0	0	0	0	3	0	0	0	0
3	0	0	0	0	2	0	0	0	0
4	0	0	0	0	3	0	0	0	0
5	0	0	0	0	2	0	0	0	2
4	0	0	0	0	4	0	0	0	2
3	0	1	0	0	4	0	0	0	2
5	0	0	0	0	3	0	0	0	2
4	0	0	0	0	4	0	0	0	2
4	0	1	0	0	3	0	0	0	2
5	0	1	0	0	4	0	0	0	2
5	0	0	0	0	1	0	0	0	2
4	0	0	0	0	4	0	0	0	2
4	0	0	0	0	2	0	0	0	2
5	0	0	0	0	2	0	0	0	0
4	0	0	0	0	4	0	0	0	3
4	0	1	0	0	4	0	0	0	2
4	0	1	0	0	4	0	0	0	2
4	0	0	0	0	3	0	0	0	2
4	0	0	0	0	3	0	0	0	2
4	0	0	0	0	2	0	0	0	2
4	0	1	0	0	4	0	0	0	2
3	0	0	0	0	3	0	0	0	0
3	0	1	0	0	3	0	0	0	1
4	0	1	0	0	4	1	1	1	2
5	0	0	0	0	2	0	0	1	2
4	0	0	0	0	2	0	0	0	2
4	0	0	0	0	3	0	0	1	1
5	0	0	0	0	2	1	0	1	2
4	0	0	0	0	2	1	0	0	2
4	0	0	0	0	2	0	0	1	2
4	0	0	0	0	2	0	0	0	3
4	0	1	0	0	3	0	0	0	2
4	0	0	0	0	2	0	0	0	2
4	0	0	0	0	3	0	0	0	2
4	0	0	0	0	3	0	0	0	1
4	0	0	0	0	2	0	0	0	0
4	0	0	0	0	3	0	0	0	0
5	0	0	0	0	2	0	0	0	2
4	0	0	0	0	3	0	0	0	2
4	0	0	0	0	3	0	0	0	1
4	0	0	0	1	2	0	0	0	2
4	0	0	0	0	2	0	0	0	2
4	0	0	0	0	2	0	0	1	2
4	0	0	0	0	2	0	0	0	2
4	0	0	0	0	2	0	0	0	2
4	0	0	0	0	2	0	0	0	2
4	0	0	0	0	2	0	0	1	2
4	0	0	0	0	2	0	0	0	2
4	0	0	0	0	2	0	0	0	2
4	0	0	0	0	2	0	0	0	2
4	0	0	0	0	2	0	0	1	1
4	0	0	0	0	2	0	0	1	0
4	0	0	0	0	3	0	0	0	0
4	0	0	0	0	2	0	0	0	1
4	0	0	0	0	3	0	0	0	2
4	0	0	0	0	2	0	0	0	2
4	0	0	0	0	2	0	0	1	1
4	0	0	0	0	2	0	0	0	0
3	0	0	0	0	3	0	0	0	1
3	0	0	0	0	3	0	0	0	2
3	0	0	0	0	3	0	0	0	0
3	0	0	0	0	3	0	0	0	0
3	0	1	0	0	3	0	0	0	0
3	0	0	0	0	3	0	0	0	0
3	0	0	0	0	3	0	0	0	1
[truncated: 34,301 more rows]

## Sheet: Sheet1
1	ShengYuNianLing	ShengYuNianLingerfenlei
2	26	0
3	26	0
4	20	0
5	22	0
6	22	0
7	21	0
8	36	1
9	23	0
10	33	1
11	27	0
12	23	0
13	30	1
14	30	1
15	26	0
16	24	0
17	27	0
18	29	0
19	23	0
20	24	0
21	23	0
22	24	0
23	21	0
24	31	1
25	24	0
26	31	1
27	26	0
28	33	1
29	29	0
30	22	0
31	25	0
32	20	0
33	23	0
34	30	1
35	24	0
36	20	0
37	25	0
38	22	0
39	28	0
40	21	0
41	26	0
42	23	0
43	23	0
44	24	0
45	26	0
46	30	1
47	26	0
48	23	0
49	35	1
50	33	1
51	23	0
52	29	0
53	35	1
54	21	0
55	27	0
56	28	0
57	37	1
58	19	0
59	25	0
60	28	0
61	31	1
62	30	1
63	37	1
64	27	0
65	24	0
66	21	0
67	21	0
68	24	0
69	24	0
70	25	0
71	29	0
72	26	0
73	32	1
74	34	1
75	31	1
76	31	1
77	26	0
78	30	1
79	24	0
80	29	0
81	27	0
82	30	1
83	23	0
84	27	0
85	24	0
86	24	0
87	19	0
88	26	0
89	23	0
90	25	0
91	21	0
92	24	0
93	23	0
94	21	0
95	25	0
96	26	0
97	20	0
98	28	0
99	27	0
100	29	0
101	29	0
102	30	1
103	28	0
104	30	1
105	27	0
106	25	0
107	22	0
108	26	0
109	26	0
110	22	0
111	26	0
112	37	1
113	27	0
114	36	1
115	29	0
116	22	0
117	19	0
118	19	0
119	21	0
120	23	0
121	26	0
122	22	0
123	22	0
124	21	0
125	33	1
126	22	0
127	22	0
128	23	0
129	22	0
130	24	0
131	21	0
132	24	0
133	28	0
134	30	1
135	28	0
136	28	0
137	26	0
138	31	1
139	30	1
140	27	0
141	27	0
142	35	1
143	24	0
144	28	0
145	31	1
146	27	0
147	23	0
148	22	0
149	23	0
150	21	0
151	28	0
152	31	1
153	22	0
154	22	0
155	22	0
156	24	0
157	22	0
158	24	0
159	22	0
160	22	0
161	23	0
162	22	0
163	23	0
164	23	0
165	23	0
166	25	0
167	22	0
168	22	0
169	28	0
170	27	0
171	29	0
172	29	0
173	22	0
174	28	0
175	22	0
176	22	0
177	22	0
178	26	0
179	26	0
180	25	0
181	29	0
182	28	0
183	23	0
184	27	0
185	31	1
186	25	0
187	24	0
188	23	0
189	24	0
190	33	1
191	19	0
192	23	0
193	25	0
194	26	0
195	26	0
196	25	0
197	26	0
198	22	0
199	26	0
200	26	0
201	22	0
202	30	1
203	26	0
204	28	0
205	31	1
206	20	0
207	29	0
208	27	0
209	23	0
210	21	0
211	21	0
212	23	0
213	24	0
214	29	0
215	23	0
216	25	0
217	23	0
218	25	0
219	28	0
220	33	1
221	21	0
222	25	0
223	27	0
224	30	1
225	28	0
226	26	0
227	28	0
228	23	0
229	31	1
230	25	0
231	19	0
232	23	0
233	23	0
234	20	0
235	21	0
236	27	0
237	22	0
238	26	0
239	32	1
240	23	0
241	24	0
242	31	1
243	23	0
244	23	0
245	20	0
246	26	0
247	24	0
248	24	0
249	22	0
250	20	0
251	30	1
252	37	1
253	36	1
254	24	0
255	22	0
256	23	0
257	19	0
258	25	0
259	30	1
260	19	0
261	26	0
262	19	0
263	26	0
264	28	0
265	22	0
266	26	0
267	29	0
268	22	0
269	24	0
270	21	0
271	23	0
272	22	0
273	33	1
274	34	1
275	22	0
276	21	0
277	24	0
278	22	0
279	21	0
280	21	0
281	22	0
282	23	0
283	24	0
284	28	0
285	32	1
286	33	1
287	33	1
288	31	1
289	32	1
290	22	0
291	21	0
292	24	0
293	33	1
294	24	0
295	24	0
296	29	0
297	23	0
298	25	0
299	32	1
300	23	0
301	23	0
302	24	0
303	33	1
304	28	0
305	35	1
306	25	0
307	23	0
308	34	1
309	28	0
310	26	0
311	25	0
312	27	0
313	21	0
314	23	0
315	26	0
316	24	0
317	29	0
318	21	0
319	24	0
320	26	0
321	26	0
322	25	0
323	29	0
324	35	1
325	40	1
326	36	1
327	29	0
328	31	1
329	23	0
330	33	1
331	25	0
332	24	0
333	41	1
334	21	0
335	24	0
336	25	0
337	23	0
338	26	0
339	24	0
340	21	0
341	17	0
342	20	0
343	23	0
344	25	0
345	33	1
346	28	0
347	29	0
348	33	1
349	21	0
350	20	0
351	35	1
352	21	0
353	29	0
354	25	0
355	27	0
356	33	1
357	19	0
358	19	0
359	23	0
360	25	0
361	29	0
362	21	0
363	16	0
364	27	0
365	23	0
366	22	0
367	29	0
368	26	0
369	26	0
370	20	0
371	29	0
372	30	1
373	25	0
374	38	1
375	24	0
376	21	0
377	28	0
378	23	0
379	26	0
380	23	0
381	23	0
382	28	0
383	22	0
384	28	0
385	20	0
386	28	0
387	25	0
388	23	0
389	29	0
390	30	1
391	22	0
392	23	0
393	21	0
394	28	0
395	24	0
396	24	0
397	30	1
398	27	0
399	20	0
400	23	0
401	22	0
402	23	0
403	28	0
404	28	0
405	23	0
406	24	0
407	23	0
408	28	0
409	24	0
410	21	0
411	25	0
412	23	0
413	29	0
414	23	0
415	23	0
416	23	0
417	23	0
418	20	0
419	26	0
420	28	0
421	28	0
422	20	0
423	29	0
424	24	0
425	28	0
426	20	0
427	34	1
428	29	0
429	27	0
430	20	0
431	21	0
432	18	0
433	25	0
434	26	0
435	21	0
436	24	0
437	19	0
438	24	0
439	23	0
440	19	0
441	24	0
442	22	0
443	26	0
444	36	1
445	27	0
446	20	0
447	29	0
448	21	0
449	25	0
450	24	0
451	29	0
452	23	0
453	24	0
454	24	0
455	32	1
456	24	0
457	26	0
458	27	0
459	37	1
460	27	0
461	33	1
462	26	0
463	32	1
464	31	1
465	33	1
466	27	0
467	26	0
468	21	0
469	34	1
470	33	1
471	22	0
472	21	0
473	27	0
474	30	1
475	36	1
476	23	0
477	33	1
478	27	0
479	27	0
480	24	0
481	42	1
482	37	1
483	24	0
484	32	1
485	33	1
486	33	1
487	22	0
488	30	1
489	22	0
490	22	0
491	24	0
492	34	1
493	21	0
494	30	1
495	31	1
496	26	0
497	30	1
498	26	0
499	22	0
500	20	0
501	25	0
502	25	0
503	30	1
504	33	1
505	21	0
506	22	0
507	24	0
508	28	0
509	30	1
510	24	0
511	23	0
512	40	1
513	19	0
514	25	0
515	20	0
516	22	0
517	23	0
518	21	0
519	24	0
520	28	0
521	19	0
522	34	1
523	33	1
524	27	0
525	32	1
526	39	1
527	22	0
528	26	0
529	25	0
530	17	0
531	33	1
532	40	1
533	24	0
534	33	1
535	20	0
536	23	0
537	23	0
538	22	0
539	21	0
540	22	0
541	24	0
542	19	0
543	26	0
544	28	0
545	28	0
546	31	1
547	22	0
548	29	0
549	24	0
550	26	0
551	28	0
552	32	1
553	26	0
554	20	0
555	36	1
556	31	1
557	25	0
558	23	0
559	22	0
560	31	1
561	25	0
562	31	1
563	30	1
564	28	0
565	27	0
566	24	0
567	22	0
568	25	0
569	22	0
570	26	0
571	21	0
572	23	0
573	31	1
574	22	0
575	26	0
576	22	0
577	22	0
578	29	0
579	24	0
580	23	0
581	21	0
582	24	0
583	24	0
584	24	0
585	20	0
586	21	0
587	24	0
588	22	0
589	27	0
590	21	0
591	25	0
592	22	0
593	25	0
594	27	0
595	24	0
596	25	0
597	21	0
598	33	1
599	29	0
600	30	1
601	24	0
602	33	1
603	26	0
604	24	0
605	26	0
606	29	0
607	20	0
608	27	0
609	27	0
610	28	0
611	30	1
612	27	0
613	27	0
614	23	0
615	22	0
616	35	1
617	28	0
618	26	0
619	42	1
620	21	0
621	37	1
622	30	1
623	22	0
624	37	1
625	24	0
626	33	1
627	29	0
628	23	0
629	26	0
630	30	1
631	35	1
632	38	1
633	31	1
634	24	0
635	39	1
636	23	0
637	21	0
638	24	0
639	29	0
640	33	1
641	23	0
642	37	1
643	32	1
644	37	1
645	26	0
646	25	0
647	28	0
648	26	0
649	25	0
650	28	0
651	24	0
652	24	0
653	27	0
654	36	1
655	27	0
656	24	0
657	25	0
658	25	0
659	27	0
660	23	0
661	24	0
662	20	0
663	22	0
664	34	1
665	26	0
666	24	0
667	24	0
668	22	0
669	22	0
670	23	0
671	42	1
672	20	0
673	34	1
674	29	0
675	22	0
676	18	0
677	30	1
678	29	0
679	32	1
680	21	0
681	38	1
682	34	1
683	28	0
684	25	0
685	20	0
686	25	0
687	28	0
688	25	0
689	19	0
690	23	0
691	24	0
692	28	0
693	21	0
694	25	0
695	22	0
696	21	0
697	21	0
698	29	0
699	22	0
700	33	1
701	22	0
702	30	1
703	27	0
704	20	0
705	27	0
706	28	0
707	34	1
708	27	0
709	34	1
710	29	0
711	24	0
712	25	0
713	29	0
714	39	1
715	32	1
716	35	1
717	20	0
718	31	1
719	32	1
720	32	1
721	36	1
722	23	0
723	26	0
724	23	0
725	25	0
726	33	1
727	34	1
728	28	0
729	22	0
730	23	0
731	22	0
732	31	1
733	31	1
734	28	0
735	25	0
736	28	0
737	28	0
738	28	0
739	24	0
740	30	1
741	22	0
742	28	0
743	24	0
744	25	0
745	24	0
746	24	0
747	24	0
748	33	1
749	25	0
750	26	0
751	32	1
752	25	0
753	29	0
754	27	0
755	22	0
756	23	0
757	24	0
758	23	0
759	22	0
760	21	0
761	30	1
762	28	0
763	22	0
764	26	0
765	26	0
766	24	0
767	31	1
768	22	0
769	31	1
770	21	0
771	32	1
772	33	1
773	32	1
774	25	0
775	30	1
776	37	1
777	29	0
778	21	0
779	32	1
780	26	0
781	24	0
782	22	0
783	27	0
784	22	0
785	26	0
786	25	0
787	25	0
788	31	1
789	31	1
790	29	0
791	20	0
792	40	1
793	20	0
794	21	0
795	17	0
796	23	0
797	22	0
798	23	0
799	28	0
800	36	1
801	22	0
802	19	0
803	28	0
804	24	0
805	22	0
806	27	0
807	22	0
808	24	0
809	23	0
810	25	0
811	20	0
812	23	0
813	21	0
814	20	0
815	#NULL!	#NULL!
816	#NULL!	#NULL!
817	#NULL!	#NULL!
818	#NULL!	#NULL!
819	#NULL!	#NULL!
820	#NULL!	#NULL!
821	#NULL!	#NULL!
822	#NULL!	#NULL!
823	#NULL!	#NULL!
824	#NULL!	#NULL!
825	#NULL!	#NULL!
826	#NULL!	#NULL!
827	23	0
828	28	0
829	24	0
830	27	0
831	29	0
832	27	0
833	24	0
834	22	0
835	26	0
836	20	0
837	27	0
838	26	0
839	21	0
840	34	1
841	23	0
842	34	1
843	23	0
844	24	0
845	31	1
846	30	1
847	22	0
848	33	1
849	31	1
850	23	0
851	22	0
852	31	1
853	21	0
854	25	0
855	31	1
856	33	1
857	26	0
858	31	1
859	35	1
860	33	1
861	28	0
862	23	0
863	24	0
864	24	0
865	26	0
866	31	1
867	23	0
868	28	0
869	31	1
870	34	1
871	27	0
872	23	0
873	24	0
874	31	1
875	37	1
876	23	0
877	19	0
878	22	0
879	22	0
880	30	1
881	23	0
882	36	1
883	33	1
884	29	0
885	35	1
886	24	0
887	24	0
888	26	0
889	27	0
890	25	0
891	26	0
892	30	1
893	21	0
894	21	0
895	24	0
896	24	0
897	21	0
898	24	0
899	27	0
900	24	0
901	22	0
902	29	0
903	24	0
904	24	0
905	24	0
906	25	0
907	25	0
908	19	0
909	28	0
910	27	0
911	32	1
912	30	1
913	22	0
914	23	0
915	23	0
916	23	0
917	26	0
918	24	0
919	23	0
920	17	0
921	32	1
922	22	0
923	38	1
924	20	0
925	21	0
926	22	0
927	28	0
928	27	0
929	24	0
930	33	1
931	29	0
932	22	0
933	20	0
934	20	0
935	21	0
936	31	1
937	29	0
938	21	0
939	24	0
940	22	0
941	25	0
942	25	0
943	22	0
944	29	0
945	30	1
946	29	0
947	22	0
948	21	0
949	22	0
950	22	0
951	29	0
952	34	1
953	30	1
954	24	0
955	24	0
956	30	1
957	24	0
958	23	0
959	21	0
960	30	1
961	28	0
962	30	1
963	21	0
964	30	1
965	28	0
966	26	0
967	21	0
968	29	0
969	28	0
970	27	0
971	24	0
972	27	0
973	21	0
974	33	1
975	24	0
976	33	1
977	34	1
978	24	0
979	22	0
980	33	1
981	40	1
982	28	0
983	23	0
984	30	1
985	23	0
986	25	0
987	29	0
988	29	0
989	22	0
990	24	0
991	29	0
992	28	0
993	28	0
994	29	0
995	24	0
996	26	0
997	27	0
998	24	0
999	18	0
1000	24	0
1001	23	0
1002	27	0
1003	35	1
1004	36	1
1005	34	1
1006	25	0
1007	31	1
1008	24	0
1009	31	1
1010	29	0
1011	22	0
1012	37	1
1013	23	0
1014	20	0
1015	32	1
1016	30	1
1017	23	0
1018	27	0
1019	32	1
1020	26	0
1021	23	0
1022	31	1
1023	31	1
1024	25	0
1025	24	0
1026	31	1
1027	31	1
1028	31	1
1029	28	0
1030	27	0
1031	29	0
1032	26	0
1033	31	1
1034	21	0
1035	31	1
1036	31	1
1037	21	0
1038	26	0
1039	25	0
1040	22	0
1041	37	1
1042	21	0
1043	18	0
1044	22	0
1045	35	1
1046	33	1
1047	35	1
1048	28	0
1049	31	1
1050	24	0
1051	24	0
1052	22	0
1053	23	0
1054	24	0
1055	25	0
1056	26	0
1057	27	0
1058	21	0
1059	27	0
1060	22	0
1061	32	1
1062	33	1
1063	26	0
1064	32	1
1065	30	1
1066	23	0
1067	26	0
1068	32	1
1069	22	0
1070	21	0
1071	22	0
1072	24	0
1073	31	1
1074	29	0
1075	21	0
1076	31	1
1077	29	0
1078	25	0
1079	19	0
1080	22	0
1081	22	0
1082	21	0
1083	21	0
1084	27	0
1085	24	0
1086	30	1
1087	22	0
1088	23	0
1089	23	0
1090	27	0
1091	35	1
1092	33	1
1093	23	0
1094	35	1
1095	26	0
1096	31	1
1097	26	0
1098	31	1
1099	31	1
1100	22	0
1101	26	0
1102	24	0
1103	25	0
1104	24	0
1105	34	1
1106	27	0
1107	27	0
1108	26	0
1109	29	0
1110	23	0
1111	23	0
1112	25	0
1113	23	0
1114	27	0
1115	26	0
1116	30	1
1117	31	1
1118	28	0
1119	32	1
1120	33	1
1121	29	0
1122	35	1
1123	19	0
1124	21	0
1125	24	0
1126	28	0
1127	29	0
1128	23	0
1129	22	0
1130	31	1
1131	29	0
1132	23	0
1133	23	0
1134	31	1
1135	30	1
1136	34	1
1137	28	0
1138	35	1
1139	25	0
1140	31	1
1141	25	0
1142	24	0
1143	32	1
1144	25	0
1145	24	0
1146	30	1
1147	22	0
1148	22	0
1149	19	0
1150	19	0
1151	27	0
1152	22	0
1153	29	0
1154	22	0
1155	24	0
1156	36	1
1157	22	0
1158	34	1
1159	42	1
1160	24	0
1161	25	0
1162	21	0
1163	18	0
1164	27	0
1165	23	0
1166	21	0
1167	24	0
1168	20	0
1169	29	0
1170	25	0
1171	24	0
1172	28	0
1173	28	0
1174	23	0
1175	32	1
1176	21	0
1177	20	0
1178	22	0
1179	19	0
1180	18	0
1181	23	0
1182	21	0
1183	35	1
1184	21	0
1185	22	0
1186	33	1
1187	22	0
1188	22	0
1189	29	0
1190	22	0
1191	24	0
1192	21	0
1193	23	0
1194	26	0
1195	23	0
1196	30	1
1197	21	0
1198	28	0
1199	22	0
1200	24	0
1201	22	0
1202	28	0
1203	24	0
1204	22	0
1205	22	0
1206	27	0
1207	26	0
1208	25	0
1209	25	0
1210	37	1
1211	25	0
1212	24	0
1213	24	0
1214	35	1
1215	25	0
1216	25	0
1217	24	0
1218	28	0
1219	31	1
1220	23	0
1221	22	0
1222	26	0
1223	19	0
1224	24	0
1225	24	0
1226	24	0
1227	26	0
1228	27	0
1229	26	0
1230	27	0
1231	23	0
1232	24	0
1233	22	0
1234	18	0
1235	23	0
1236	24	0
1237	26	0
1238	24	0
1239	25	0
1240	26	0
1241	26	0
1242	21	0
1243	25	0
1244	20	0
1245	22	0
1246	24	0
1247	26	0
1248	30	1
1249	19	0
1250	20	0
1251	27	0
1252	26	0
1253	24	0
1254	21	0
1255	24	0
1256	22	0
1257	16	0
1258	25	0
1259	24	0
1260	26	0
1261	33	1
1262	24	0
1263	20	0
1264	22	0
1265	23	0
1266	21	0
1267	27	0
1268	29	0
1269	28	0
1270	22	0
1271	24	0
1272	26	0
1273	32	1
1274	32	1
1275	17	0
1276	22	0
1277	25	0
1278	22	0
1279	20	0
1280	24	0
1281	24	0
1282	24	0
1283	23	0
1284	26	0
1285	22	0
1286	22	0
1287	22	0
1288	24	0
1289	22	0
1290	21	0
1291	22	0
1292	22	0
1293	26	0
1294	33	1
1295	21	0
1296	24	0
1297	38	1
1298	22	0
1299	27	0
1300	25	0
1301	20	0
1302	38	1
1303	37	1
1304	22	0
1305	21	0
1306	24	0
1307	25	0
1308	18	0
1309	22	0
1310	25	0
1311	21	0
1312	26	0
1313	21	0
1314	28	0
1315	19	0
1316	24	0
1317	20	0
1318	22	0
1319	31	1
1320	19	0
1321	23	0
1322	21	0
1323	19	0
1324	24	0
1325	24	0
1326	22	0
1327	37	1
1328	21	0
1329	25	0
1330	26	0
1331	20	0
1332	23	0
1333	22	0
1334	25	0
1335	28	0
1336	22	0
1337	26	0
1338	23	0
1339	25	0
1340	24	0
1341	23	0
1342	23	0
1343	24	0
1344	23	0
1345	21	0
1346	37	1
1347	25	0
1348	21	0
1349	34	1
1350	27	0
1351	27	0
1352	22	0
1353	32	1
1354	22	0
1355	26	0
1356	31	1
1357	20	0
1358	22	0
1359	28	0
1360	31	1
1361	21	0
1362	24	0
1363	22	0
1364	22	0
1365	22	0
1366	28	0
1367	19	0
1368	34	1
1369	23	0
1370	26	0
1371	23	0
1372	32	1
1373	26	0
1374	24	0
1375	23	0
1376	24	0
1377	25	0
1378	23	0
1379	24	0
1380	20	0
1381	20	0
1382	20	0
1383	25	0
1384	29	0
1385	22	0
1386	23	0
1387	24	0
1388	30	1
1389	26	0
1390	27	0
1391	23	0
1392	35	1
1393	24	0
1394	22	0
1395	29	0
1396	28	0
1397	20	0
1398	28	0
1399	25	0
1400	27	0
1401	22	0
1402	16	0
1403	25	0
1404	26	0
1405	26	0
1406	29	0
1407	24	0
1408	28	0
1409	25	0
1410	22	0
1411	21	0
1412	22	0
1413	30	1
1414	27	0
1415	34	1
1416	27	0
1417	23	0
1418	25	0
1419	31	1
1420	29	0
1421	19	0
1422	23	0
1423	24	0
1424	21	0
1425	21	0
1426	30	1
1427	22	0
1428	31	1
1429	31	1
1430	22	0
1431	21	0
1432	21	0
1433	21	0
1434	21	0
1435	34	1
1436	24	0
1437	30	1
1438	24	0
1439	28	0
1440	25	0
1441	21	0
1442	21	0
1443	22	0
1444	22	0
1445	22	0
1446	27	0
1447	21	0
1448	26	0
1449	17	0
1450	26	0
1451	23	0
1452	34	1
1453	28	0
1454	23	0
1455	30	1
1456	23	0
1457	21	0
1458	24	0
1459	25	0
1460	26	0
1461	21	0
1462	29	0
1463	25	0
1464	26	0
1465	25	0
1466	22	0
1467	22	0
1468	22	0
1469	35	1
1470	22	0
1471	22	0
1472	22	0
1473	23	0
1474	18	0
1475	22	0
1476	23	0
1477	22	0
1478	23	0
1479	23	0
1480	26	0
1481	25	0
1482	20	0
1483	23	0
1484	28	0
1485	25	0
1486	23	0
1487	22	0
1488	25	0
1489	25	0
1490	32	1
1491	23	0
1492	29	0
1493	23	0
1494	33	1
1495	24	0
1496	22	0
1497	24	0
1498	22	0
1499	21	0
1500	21	0
1501	18	0
1502	23	0
1503	26	0
1504	27	0
1505	35	1
1506	22	0
1507	28	0
1508	22	0
1509	27	0
1510	25	0
1511	23	0
1512	23	0
1513	24	0
1514	24	0
1515	26	0
1516	28	0
1517	22	0
1518	22	0
1519	32	1
1520	21	0
1521	26	0
1522	21	0
1523	20	0
1524	22	0
1525	20	0
1526	22	0
1527	23	0
1528	24	0
1529	28	0
1530	19	0
1531	26	0
1532	22	0
1533	24	0
1534	35	1
1535	22	0
1536	21	0
1537	22	0
1538	22	0
1539	24	0
1540	20	0
1541	33	1
1542	22	0
1543	25	0
1544	25	0
1545	24	0
1546	23	0
1547	25	0
1548	21	0
1549	20	0
1550	27	0
1551	25	0
1552	22	0
1553	26	0
1554	27	0
1555	25	0
1556	25	0
1557	21	0
1558	25	0
1559	29	0
1560	21	0
1561	23	0
1562	24	0
1563	19	0
1564	24	0
1565	22	0
1566	26	0
1567	23	0
1568	23	0
1569	22	0
1570	22	0
1571	27	0
1572	20	0
1573	21	0
1574	25	0
1575	21	0
1576	21	0
1577	24	0
1578	25	0
1579	29	0
1580	22	0
1581	21	0
1582	22	0
1583	28	0
1584	23	0
1585	28	0
1586	24	0
1587	20	0
1588	22	0
1589	#NULL!	#NULL!
1590	#NULL!	#NULL!
1591	#NULL!	#NULL!
1592	#NULL!	#NULL!
1593	#NULL!	#NULL!
1594	#NULL!	#NULL!
1595	#NULL!	#NULL!
1596	#NULL!	#NULL!
1597	#NULL!	#NULL!
1598	#NULL!	#NULL!
1599	#NULL!	#NULL!
1600	#NULL!	#NULL!
1601	#NULL!	#NULL!
1602	#NULL!	#NULL!
1603	#NULL!	#NULL!
1604	#NULL!	#NULL!
1605	#NULL!	#NULL!
1606	#NULL!	#NULL!
1607	#NULL!	#NULL!
1608	#NULL!	#NULL!
1609	#NULL!	#NULL!
1610	#NULL!	#NULL!
1611	#NULL!	#NULL!
1612	#NULL!	#NULL!
1613	#NULL!	#NULL!
1614	#NULL!	#NULL!
1615	#NULL!	#NULL!
1616	#NULL!	#NULL!
1617	#NULL!	#NULL!
1618	#NULL!	#NULL!
1619	#NULL!	#NULL!
1620	#NULL!	#NULL!
1621	#NULL!	#NULL!
1622	#NULL!	#NULL!
1623	#NULL!	#NULL!
1624	#NULL!	#NULL!
1625	#NULL!	#NULL!
1626	#NULL!	#NULL!
1627	#NULL!	#NULL!
1628	#NULL!	#NULL!
1629	#NULL!	#NULL!
1630	#NULL!	#NULL!
1631	#NULL!	#NULL!
1632	#NULL!	#NULL!
1633	#NULL!	#NULL!
1634	#NULL!	#NULL!
1635	#NULL!	#NULL!
1636	#NULL!	#NULL!
1637	#NULL!	#NULL!
1638	#NULL!	#NULL!
1639	#NULL!	#NULL!
1640	#NULL!	#NULL!
1641	#NULL!	#NULL!
1642	#NULL!	#NULL!
1643	#NULL!	#NULL!
1644	#NULL!	#NULL!
1645	#NULL!	#NULL!
1646	#NULL!	#NULL!
1647	#NULL!	#NULL!
1648	#NULL!	#NULL!
1649	#NULL!	#NULL!
1650	#NULL!	#NULL!
1651	#NULL!	#NULL!
1652	#NULL!	#NULL!
1653	#NULL!	#NULL!
1654	#NULL!	#NULL!
1655	#NULL!	#NULL!
1656	#NULL!	#NULL!
1657	#NULL!	#NULL!
1658	#NULL!	#NULL!
1659	#NULL!	#NULL!
1660	#NULL!	#NULL!
1661	#NULL!	#NULL!
1662	#NULL!	#NULL!
1663	#NULL!	#NULL!
1664	#NULL!	#NULL!
1665	#NULL!	#NULL!
1666	#NULL!	#NULL!
1667	#NULL!	#NULL!
1668	#NULL!	#NULL!
1669	#NULL!	#NULL!
1670	#NULL!	#NULL!
1671	#NULL!	#NULL!
1672	#NULL!	#NULL!
1673	#NULL!	#NULL!
1674	#NULL!	#NULL!
1675	#NULL!	#NULL!
1676	#NULL!	#NULL!
1677	#NULL!	#NULL!
1678	#NULL!	#NULL!
1679	#NULL!	#NULL!
1680	#NULL!	#NULL!
1681	#NULL!	#NULL!
1682	#NULL!	#NULL!
1683	#NULL!	#NULL!
1684	#NULL!	#NULL!
1685	#NULL!	#NULL!
1686	#NULL!	#NULL!
1687	#NULL!	#NULL!
1688	#NULL!	#NULL!
1689	#NULL!	#NULL!
1690	#NULL!	#NULL!
1691	#NULL!	#NULL!
1692	#NULL!	#NULL!
1693	#NULL!	#NULL!
1694	#NULL!	#NULL!
1695	#NULL!	#NULL!
1696	#NULL!	#NULL!
1697	#NULL!	#NULL!
1698	#NULL!	#NULL!
1699	#NULL!	#NULL!
1700	#NULL!	#NULL!
1701	#NULL!	#NULL!
1702	#NULL!	#NULL!
1703	#NULL!	#NULL!
1704	#NULL!	#NULL!
1705	#NULL!	#NULL!
1706	#NULL!	#NULL!
1707	#NULL!	#NULL!
1708	#NULL!	#NULL!
1709	#NULL!	#NULL!
1710	#NULL!	#NULL!
1711	#NULL!	#NULL!
1712	#NULL!	#NULL!
1713	#NULL!	#NULL!
1714	#NULL!	#NULL!
1715	#NULL!	#NULL!
1716	#NULL!	#NULL!
1717	#NULL!	#NULL!
1718	#NULL!	#NULL!
1719	#NULL!	#NULL!
1720	#NULL!	#NULL!
1721	#NULL!	#NULL!
1722	#NULL!	#NULL!
1723	#NULL!	#NULL!
1724	#NULL!	#NULL!
1725	#NULL!	#NULL!
1726	#NULL!	#NULL!
1727	#NULL!	#NULL!
1728	#NULL!	#NULL!
1729	#NULL!	#NULL!
1730	#NULL!	#NULL!
1731	#NULL!	#NULL!
1732	#NULL!	#NULL!
1733	27	0
1734	25	0
1735	29	0
1736	21	0
1737	30	1
1738	24	0
1739	22	0
1740	26	0
1741	23	0
1742	24	0
1743	26	0
1744	25	0
1745	30	1
1746	22	0
1747	21	0
1748	22	0
1749	25	0
1750	20	0
1751	30	1
1752	28	0
1753	25	0
1754	24	0
1755	24	0
1756	24	0
1757	28	0
1758	28	0
1759	24	0
1760	25	0
1761	27	0
1762	26	0
1763	26	0
1764	22	0
1765	25	0
1766	22	0
1767	20	0
1768	23	0
1769	22	0
1770	23	0
1771	27	0
1772	30	1
1773	23	0
1774	22	0
1775	20	0
1776	23	0
1777	22	0
1778	24	0
1779	27	0
1780	21	0
1781	23	0
1782	26	0
1783	22	0
1784	22	0
1785	21	0
1786	29	0
1787	29	0
1788	26	0
1789	22	0
1790	26	0
1791	26	0
1792	23	0
1793	25	0
1794	33	1
1795	22	0
1796	20	0
1797	22	0
1798	22	0
1799	23	0
1800	23	0
1801	23	0
1802	23	0
1803	25	0
1804	31	1
1805	22	0
1806	23	0
1807	27	0
1808	25	0
1809	25	0
1810	25	0
1811	23	0
1812	26	0
1813	21	0
1814	23	0
1815	21	0
1816	24	0
1817	26	0
1818	26	0
1819	26	0
1820	25	0
1821	22	0
1822	21	0
1823	23	0
1824	20	0
1825	24	0
1826	22	0
1827	21	0
1828	23	0
1829	23	0
1830	21	0
1831	22	0
1832	21	0
1833	24	0
1834	23	0
1835	22	0
1836	26	0
1837	23	0
1838	24	0
1839	30	1
1840	24	0
1841	25	0
1842	24	0
1843	22	0
1844	21	0
1845	22	0
1846	21	0
1847	32	1
1848	22	0
1849	29	0
1850	22	0
1851	26	0
1852	32	1
1853	25	0
1854	25	0
1855	26	0
1856	25	0
1857	24	0
1858	22	0
1859	23	0
1860	26	0
1861	24	0
1862	24	0
1863	34	1
1864	24	0
1865	25	0
1866	21	0
1867	22	0
1868	28	0
1869	22	0
1870	25	0
1871	30	1
1872	31	1
1873	26	0
1874	26	0
1875	21	0
1876	22	0
1877	30	1
1878	28	0
1879	22	0
1880	22	0
1881	29	0
1882	25	0
1883	27	0
1884	22	0
1885	21	0
1886	24	0
1887	22	0
1888	24	0
1889	23	0
1890	18	0
1891	22	0
1892	20	0
1893	21	0
1894	21	0
1895	24	0
1896	28	0
1897	21	0
1898	22	0
1899	19	0
1900	23	0
1901	21	0
1902	20	0
1903	22	0
1904	23	0
1905	23	0
1906	26	0
1907	30	1
1908	30	1
1909	24	0
1910	28	0
1911	24	0
1912	25	0
1913	29	0
1914	29	0
1915	24	0
1916	23	0
1917	29	0
1918	24	0
1919	26	0
1920	18	0
1921	23	0
1922	20	0
1923	21	0
1924	23	0
1925	26	0
1926	22	0
1927	28	0
1928	28	0
1929	24	0
1930	22	0
1931	21	0
1932	26	0
1933	25	0
1934	25	0
1935	23	0
1936	27	0
1937	28	0
1938	28	0
1939	21	0
1940	24	0
1941	30	1
1942	21	0
1943	29	0
1944	34	1
1945	45	1
1946	21	0
1947	24	0
1948	21	0
1949	21	0
1950	22	0
1951	37	1
1952	30	1
1953	24	0
1954	25	0
1955	23	0
1956	33	1
1957	21	0
1958	33	1
1959	30	1
1960	27	0
1961	27	0
1962	26	0
1963	25	0
1964	23	0
1965	27	0
1966	27	0
1967	32	1
1968	25	0
1969	28	0
1970	23	0
1971	27	0
1972	25	0
1973	19	0
1974	24	0
1975	28	0
1976	19	0
1977	20	0
1978	22	0
1979	27	0
1980	22	0
1981	21	0
1982	24	0
1983	24	0
1984	23	0
1985	21	0
1986	24	0
1987	23	0
1988	21	0
1989	23	0
1990	23	0
1991	19	0
1992	25	0
1993	21	0
1994	20	0
1995	21	0
1996	20	0
1997	22	0
1998	31	1
1999	24	0
2000	23	0
[truncated: 34,301 more rows]
